# Supplementary material for: Land-use impacts on crop yield: direct and indirect roles of arthropods and associated ecosystem services in European farmland
Source: Landsc Ecol. 2025 May 8;40(5):97. doi: 10.1007/s10980-025-02117-w (PMC12058943; doi:10.1007/s10980-025-02117-w)
Supplement: Supplementary file 1 — Supplementary file1 (XLSX 155 KB) [file 10980_2025_2117_MOESM1_ESM.xlsx]

## Sheet: Cover_page
Supplementary material
Land-use impacts on crop yield: direct and indirect roles of arthropods and associated ecosystem services in European farmland
Roman Bucher1*, Péter Batáry2,3, Julia Baudry4, Léa Beaumelle5, Andrea Čerevková6, Enrique G. de la Riva7, El Aziz Djoudi1, Tara Dirilgen8,9,10, Róbert Gallé2, Emmanuelle Kesse-Guyot4, Alison O’Reilly8,11, Ewa Rembiałkowska12, Adrien Rusch13, Henrik G. Smith11, Dara A. Stanley8,9, Stuart P.M. Roberts14, Werner Ulrich15, Klaus Birkhofer1
1 Department of Ecology, Brandenburg University of Technology Cottbus-Senftenberg, 03046 Cottbus, Germany.
2 ‘Lendület’ Landscape and Conservation Ecology, Institute of Ecology and Botany, HUN-REN Centre for Ecological Research, Vácrátót, Hungary.
3 Faunistics and Wildlife Conservation, Department of Agriculture, Ecotrophology, and Landscape Development, Anhalt University of Applied Sciences, Bernburg, Germany
4 Sorbonne Paris Nord University, Inserm U1153, INRAE U1125, CNAM, Nutritional Epidemiology Research Team (EREN), Epidemiology and Statistics Research Center – University of Paris (CRESS), 93017 Bobigny, France.
5 French National Centre for Scientific Research CNRS, UPS, Toulouse, France.
6 Institute of Parasitology SAS, Hlinková 3, 040 01 Košice, Slovak Republic.
7 Area of Ecology, Department of Biodiversity and Environmental Management, Faculty of Biological and Environmental Sciences, University of León, 24071, León, Spain.
8 School of Agriculture and Food Science, University College Dublin, Dublin 4, Ireland.
9 Earth Institute, University College Dublin, Belfield, Dublin, Ireland.
10 Department of Biology, Maynooth University, Maynooth, Co. Kildare, Ireland.
11 Department of Biology & Centre for Environmental and Climate Science (CEC), Lund University, Lund, Sweden.
12 Department of Functional and Organic Food, Warsaw University of Life Sciences, Warszawa, Poland.
13 INRAE, Bordeaux Sciences Agro, ISVV, SAVE, Villenave d'Ornon, France.
14 Agroecology Lab, Université libre de Bruxelles (ULB), Boulevard du Triomphe CP 264/02, B-1050 Brussels, Belgium.
15 Department of Ecology and Biogeography, Nicolaus Copernicus University, Toruń, Poland.
* Corresponding author, e-mail: Roman.Bucher@b-tu.de, phone: +49 (0)355 695065

## Sheet: T1 study-level
data_ID	study_reference	country	n	year	taxon	habitat	local_land_use	landscape	ecosystem_service	yield	comments
caba01_G	Caballero-López et al. 2012	Sweden	24	2007	ground beetles	spring barley and wheat	NA	arable %	inverse aphid abundance	NA	sentinel experiment, Rhopalosiphum padi, Sitobion avenae
diekoet01_G	Diekotter et al. 2010	Germany	12	2007	ground beetles	winter wheat	organic/conventional	arable %	NA	NA
diekoet01_S	Diekotter et al. 2010	Germany	12	2007	spiders	winter wheat	organic/conventional	arable %	NA	NA
DS_32_B	O'Reilly et al. (in prep.)	Ireland	26	2019	bees	oilseed rape	total sprays	arable %	seed set (increase by insect pollinators)	no. of seeds	pollinator exclusion experiment
DS_32_G	O'Reilly et al. (in prep.)	Ireland	26	2019	ground beetles	oilseed rape	total sprays	arable %	NA	no. of seeds
DS_32_S	O'Reilly et al. (in prep.)	Ireland	26	2019	spiders	oilseed rape	total sprays	arable %	NA	no. of seeds
ED_13_G	Djoudi et al, 2018	France	40	2013	ground beetles	winter wheat	organic/conventional	arable %	NA	NA
ED_13_S	Djoudi et al, 2018	France	40	2013	spiders	winter wheat	organic/conventional	arable %	NA	NA
ED_15_G	Djoudi et al, 2019	France	20	2015	ground beetles	winter wheat	organic/conventional	arable %	NA	NA
entl01_G	Anjum-Zubair et al. 2010	Switzerland	20	2005	ground beetles	winter wheat	flower strips/grassy	arable %	NA	NA	pooled pitfall traps at the edge and in the centre
entl02_S	Schmidt-Entling et al. 2009	Switzerland	20	2005	spiders	winter wheat	flower strips/grassy	arable %	NA	NA	pitfall traps from edge to centre pooled
entl03_S	Schmidt et al. 2008	Germany	38	2001	spiders	winter wheat	NA	arable %	NA	NA
Holz01_B	Holzschuh et al. 2007, 2008	Germany	42	2003	bees	wheat fields	organic/conventional	arable %	NA	NA
KB_12_G	Birkhofer et al. 2008	Switzerland	16	2005	ground beetles	winter wheat	organic/conventional	arable %	NA	grain and straw mass t/ha	experiment at one site
KB_12_S	Birkhofer et al. 2008	Switzerland	16	2005	spiders	winter wheat	organic/conventional	arable %	NA	grain and straw mass t/ha	experiment at one site
KB_13_G	Birkhofer et al. 2021	Switzerland	8	2017	ground beetles	winter wheat	N in the soil	arable %	NA	grain and straw mass t/ha	drought treatment at same site
KB_13_S	Birkhofer et al. 2021	Switzerland	8	2017	spiders	winter wheat	N in the soil	arable %	NA	grain and straw mass t/ha	drought treatment at same site
KB_15_S	Birkhofer et al. 2016	Sweden	20	2012	spiders	spring barley	organic/conventional	arable %	inverse abundance aphids/leafhoppers	yield kg/ha	suction sampler
KB_16_G	Birkhofer et al. 2018	Sweden	30	2011	ground beetles	spring barley	organic/conventional	arable %	aphid control index	yield t/ha
KB_16_S	Birkhofer et al. 2018	Sweden	30	2011	spiders	spring barley	organic/conventional	arable %	aphid control index	yield t/ha
KB_19_G	Jonason et al. 2013	Sweden	36	2011	ground beetles	cereal fields	organic/conventional	arable %	seeds removed	NA
Kova02_B	Kovács-Hostyánszki et al. 2013	Hungary	18	2010	bees	oilseed rape and wheat fields	organic/conventional	arable %	NA	NA
Krew01_B	Bartomeus et al. 2014	Germany	9	2005	bees	strawberries	NA	arable %	NA	total fresh weight
PB_5_10_G	Emmerson et al. 2016	Sweden	30	2007	ground beetles	mostly winter wheat, winter barley (less than 20% of the fields)	Pesticides kg/ha//N kg/ha	arable %	aphid removal	cereal grain t/ha
PB_5_3_G	Emmerson et al. 2016	France	30	2007	ground beetles	mostly winter wheat, winter barley (less than 20% of the fields)	Pesticides kg/ha//N kg/ha	arable %	aphid removal	cereal grain t/ha
PB_5_5_G	Emmerson et al. 2016	Germany	29	2007	ground beetles	mostly winter wheat, winter barley (less than 20% of the fields)	Pesticides kg/ha//N kg/ha	arable %	aphid removal	cereal grain t/ha
PB_5_6_G	Emmerson et al. 2016	Ireland	22	2007	ground beetles	mostly winter wheat, winter barley (less than 20% of the fields)	Pesticides kg/ha//N kg/ha	arable %	aphid removal	cereal grain t/ha
PB_5_7_G	Emmerson et al. 2016	Netherlands	21	2007	ground beetles	mostly winter wheat, winter barley (less than 20% of the fields)	Pesticides kg/ha//N kg/ha	arable %	aphid removal	cereal grain t/ha
PB_5_8_G	Emmerson et al. 2016	Poland	27	2007	ground beetles	mostly winter wheat, winter barley (less than 20% of the fields)	Pesticides kg/ha//N kg/ha	arable %	aphid removal	cereal grain t/ha
PB_8_B	Gallé et al. 2019, Happe et al. 2018	Germany	36	2013	bees	wheat fields	organic/conventional	arable %	NA	yield t/ha	pantraps
PB_8_G	Gallé et al. 2019	Germany	36	2013	ground beetles	winter wheat	organic/conventional	arable %	NA	yield t/ha	pooled pitfall traps, gradient frome the centre to the edge of fields
PB_8_S	Gallé et al. 2019	Germany	36	2013	spiders	winter wheat	organic/conventional	arable %	NA	yield t/ha	pooled pitfall traps, gradient frome the centre to the edge of fields
peti01_G	Trichard et al. 2013	France	28	2010	ground beetles	24 winter wheat and four winter barley	tilling	arable %	NA	NA
Potts01_B	Carré et al. 2009, Bartomeus et al. 2014	United Kingdom	10	2005	bees	field beans	conventional	arable %	NA	no. of fruits per plant
Rund01_B	Rundlöf et al. 2008	Sweden	24	2004	bees	cereal fields	organic/conventional	arable %	NA	NA	bumblebees only
Sutt01_B	Sutter et al. 2018	Switzerland	18	2014	bees	oilseed rape	low-/high intensity	arable %	seed set	seed mass
tschum01_G	Tschumi et al. 2015	Switzerland	25	2012	ground beetles	winter wheat	flower strips/grassy	arable %	inverse oulema melanopus abundance	NA
References:
Anjum-Zubair M, Schmidt-Entling MH, Querner P & Frank T (2010) Agricultural and Forest Entomology 12: 301-306
Bartomeus, I., Potts, S. G., Steffan-Dewenter, I., Vaissiere, B. E., Woyciechowski, M., Krewenka, K. M., ... & Bommarco, R. (2014). Contribution of insect pollinators to crop yield and quality varies with agricultural intensification. PeerJ, 2, e328.
Birkhofer, K., Bezemer, T. M., Bloem, J., Bonkowski, M., Christensen, S., Dubois, D., ... & Scheu, S. (2008). Long-term organic farming fosters below and aboveground biota: Implications for soil quality, biological control and productivity. Soil Biology and Biochemistry, 40(9), 2297-2308.
Birkhofer, K., Arvidsson, F., Ehlers, D., Mader, V. L., Bengtsson, J., & Smith, H. G. (2016). Organic farming affects the biological control of hemipteran pests and yields in spring barley independent of landscape complexity. Landscape Ecology, 31(3), 567-579.
Birkhofer, K., Andersson, G. K., Bengtsson, J., Bommarco, R., Dänhardt, J., Ekbom, B., ... & Smith, H. G. (2018). Relationships between multiple biodiversity components and ecosystem services along a landscape complexity gradient. Biological Conservation, 218, 247-253.
Birkhofer, K., Fliessbach, A., Gavín-Centol, M. P., Hedlund, K., Ingimarsdóttir, M., Jørgensen, H. B., ... & Kundel, D. (2021). Conventional agriculture and not drought alters relationships between soil biota and functions. Scientific reports, 11(1), 1-12.
Caballero-López, B., Bommarco, R., Blanco-Moreno, J.M., Sans, F.X., Pujade-Villar, J., Rundlöf, M., Smith, H.G. 2012. Aphids and their natural enemies are differently affected by habitat features at local and landscape scales. Biological Control 63:222-229
Carré, G., Roche, P., Chifflet, R., Morison, N., Bommarco, R., Harrison-Cripps, J., ... & Vaissière, B. E. (2009). Landscape context and habitat type as drivers of bee diversity in European annual crops. Agriculture, Ecosystems & Environment, 133(1-2), 40-47.
Djoudi E.A., Marie A., Mangenot A., Puech C., Aviron S., Plantegenest M & Pétillon J (2018). Farming system and landscape characteristics differentially affect two dominant taxa of predatory arthropods. Agriculture, Ecosystems and Environment, 259: 98–110.
Djoudi E.A., Plantegenest M., Aviron S & Pétillon J (2019). Local vs. landscape characteristics differentially shape emerging and circulating assemblages of carabid beetles in agroecosystems. Agriculture, Ecosystems and Environment,270-271: 149-158
Diekotter, T., Wamser, S., Wolters, V. and Birkhofer, K., 2010. Landscape and management effects on structure and function of soil arthropod communities in winter wheat. Agriculture, Ecosystems & Environment, 137(1), pp.108-112.
Emmerson, M., Morales, M. B., Oñate, J. J., Batary, P., Berendse, F., Liira, J., ... & Bengtsson, J. (2016). How agricultural intensification affects biodiversity and ecosystem services. In Advances in ecological research (Vol. 55, pp. 43-97). Academic Press.
Gallé, R., Happe, A. K., Baillod, A. B., Tscharntke, T., & Batáry, P. (2019). Landscape configuration, organic management, and within‐field position drive functional diversity of spiders and carabids. Journal of Applied Ecology, 56(1), 63-72.
Happe, A. K., Riesch, F., Rösch, V., Gallé, R., Tscharntke, T., & Batáry, P. (2018). Small-scale agricultural landscapes and organic management support wild bee communities of cereal field boundaries. Agriculture, Ecosystems & Environment, 254, 92-98.
Holzschuh, A., Steffan‐Dewenter, I., Kleijn, D., & Tscharntke, T. (2007). Diversity of flower‐visiting bees in cereal fields: effects of farming system, landscape composition and regional context. Journal of Applied Ecology, 44(1), 41-49.
Holzschuh, A., Steffan‐Dewenter, I., & Tscharntke, T. (2008). Agricultural landscapes with organic crops support higher pollinator diversity. Oikos, 117(3), 354-361.
Jonason, D., Smith, H. G., Bengtsson, J., & Birkhofer, K. (2013). Landscape simplification promotes weed seed predation by carabid beetles (Coleoptera: Carabidae). Landscape Ecology, 28(3), 487-494.
Kovács-Hostyánszki, A., Haenke, S., Batáry, P., Jauker, B., Báldi, A., Tscharntke, T., & Holzschuh, A. (2013). Contrasting effects of mass‐flowering crops on bee pollination of hedge plants at different spatial and temporal scales. Ecological Applications, 23(8), 1938-1946.
O'Reilly, A., Dirilgen, T. & Stanley, D.A. (in prep.)
Rundlöf, M., Nilsson, H., & Smith, H. G. (2008). Interacting effects of farming practice and landscape context on bumble bees. Biological conservation, 141(2), 417-426.
Schmidt-Entling MH & Döbeli J (2009) Agriculture, Ecosystems and Environment 133: 19-22.
Schmidt MH, Thies C, Nentwig W & Tscharntke T (2008) J Biogeogr 35: 157-166
Sutter, L., Albrecht, M., & Jeanneret, P. (2018). Landscape greening and local creation of wildflower strips and hedgerows promote multiple ecosystem services. Journal of applied ecology, 55(2), 612-620.
Trichard, A;, Alignier, A. & Petit, S. 2013. The relative contribution of local management and landscape context on weed seed predation service. Basic & Applied Ecology 14, 235-245.
Tschumi, M., Albrecht, M., Entling, M. H., & Jacot, K. (2015). High effectiveness of tailored flower strips in reducing pests and crop plant damage. Proceedings of the Royal Society B: Biological Sciences, 282(1814), 20151369.

## Sheet: T2 site-level
data_ID	taxon	sample_ID	country	year	abundance	richness	functional_diversity	land_use	landscape	ecosystem_services	vield	abund_stand	rich_stand	fd_stand	luse_stand	lscape_stand	es_stand	yield_stand
DS_32_S	Spiders	OSR1	Ireland	2019	32	7	1.02407	11	16.09	NA	15.4906	0.0316832	0.173913	0.102388	0.785714	0.1609	NA	0.249452
DS_32_S	Spiders	OSR10	Ireland	2019	75	12	1.06662	7	8.45	NA	20.375	0.116832	0.391304	0.283439	0.5	0.0845	NA	0.625445
DS_32_S	Spiders	OSR11	Ireland	2019	66	10	1.05061	9	39.77	NA	19.7358	0.0990099	0.304348	0.215318	0.642857	0.3977	NA	0.576245
DS_32_S	Spiders	OSR12	Ireland	2019	19	3	1	8	24.56	NA	12.25	0.00594059	0	0	0.571429	0.2456	NA	0
DS_32_S	Spiders	OSR13	Ireland	2019	62	16	1.15277	9	60.6	NA	18.0889	0.0910891	0.565217	0.649957	0.642857	0.606	NA	0.449465
DS_32_S	Spiders	OSR14	Ireland	2019	31	9	1.09424	5	55.27	NA	NA	0.029703	0.26087	0.400958	0.357143	0.5527	NA	NA
DS_32_S	Spiders	OSR15	Ireland	2019	44	9	1.08051	14	68.08	NA	22.3333	0.0554455	0.26087	0.342524	1	0.6808	NA	0.776194
DS_32_S	Spiders	OSR2	Ireland	2019	49	8	1.03521	9	0	NA	20.2407	0.0653465	0.217391	0.149808	0.642857	0	NA	0.61511
DS_32_S	Spiders	OSR3	Ireland	2019	63	9	1.05397	7	59.16	NA	21.5556	0.0930693	0.26087	0.229612	0.5	0.5916	NA	0.716322
DS_32_S	Spiders	OSR4	Ireland	2019	17	7	1.23504	12	100	NA	NA	0.0019802	0.173913	1	0.857143	1	NA	NA
DS_32_S	Spiders	OSR5	Ireland	2019	91	12	1.07031	11	98.62	NA	18.1667	0.148515	0.391304	0.299131	0.785714	0.9862	NA	0.455453
DS_32_S	Spiders	OSR6	Ireland	2019	30	10	1.11646	NA	52.25	NA	17.0926	0.0277228	0.304348	0.4955	NA	0.5225	NA	0.372773
DS_32_S	Spiders	OSR7	Ireland	2019	193	16	1.10188	5	58.99	NA	16.2778	0.350495	0.565217	0.433442	0.357143	0.5899	NA	0.31005
DS_32_S	Spiders	OSR8	Ireland	2019	521	26	1.13227	14	38.08	NA	20.2222	1	1	0.562736	1	0.3808	NA	0.613685
DS_32_S	Spiders	OSR9	Ireland	2019	113	14	1.14497	6	37.76	NA	15.098	0.192079	0.478261	0.616763	0.428571	0.3776	NA	0.219236
DS_32_S	Spiders	SOSR1	Ireland	2019	190	16	1.07115	2	81.37	NA	21.3519	0.344554	0.565217	0.302713	0.142857	0.8137	NA	0.700641
DS_32_S	Spiders	SOSR10	Ireland	2019	249	15	1.0655	10	11.48	NA	NA	0.461386	0.521739	0.278666	0.714286	0.1148	NA	NA
DS_32_S	Spiders	SOSR11	Ireland	2019	144	14	1.079	10	12.29	NA	NA	0.253465	0.478261	0.336117	0.714286	0.1229	NA	NA
DS_32_S	Spiders	SOSR12	Ireland	2019	54	9	1.12234	5	42.49	NA	NA	0.0752475	0.26087	0.520492	0.357143	0.4249	NA	NA
DS_32_S	Spiders	SOSR13	Ireland	2019	16	7	1.23077	5	42.26	NA	NA	0	0.173913	0.981818	0.357143	0.4226	NA	NA
DS_32_S	Spiders	SOSR14	Ireland	2019	77	8	1.03621	5	24.03	NA	NA	0.120792	0.217391	0.154042	0.357143	0.2403	NA	NA
DS_32_S	Spiders	SOSR15	Ireland	2019	18	7	1.07022	5	8.75	NA	NA	0.0039604	0.173913	0.298765	0.357143	0.0875	NA	NA
DS_32_S	Spiders	SOSR3	Ireland	2019	188	12	1.02432	5	23.29	NA	17.9808	0.340594	0.391304	0.103489	0.357143	0.2329	NA	0.441143
DS_32_S	Spiders	SOSR4	Ireland	2019	248	18	1.04742	3	38.51	NA	NA	0.459406	0.652174	0.201737	0.214286	0.3851	NA	NA
DS_32_S	Spiders	SOSR5	Ireland	2019	103	9	1.05882	0	23.33	NA	25.2407	0.172277	0.26087	0.250241	0	0.2333	NA	1
DS_32_S	Spiders	SOSR9	Ireland	2019	109	10	1.06965	9	3.43	NA	20.1296	0.184158	0.304348	0.296345	0.642857	0.0343	NA	0.606557
KB_12_S	Spiders	BIODYN1	Switzerland	2005	32	12	1.38957	0	65.58	NA	47.1796	0.425926	0.538462	1	0	NA	NA	0.132756
KB_12_S	Spiders	BIODYN2	Switzerland	2005	63	13	1.28991	0	65.58	NA	45.4613	1	0.615385	0.415281	0	NA	NA	0.0628605
KB_12_S	Spiders	BIODYN3	Switzerland	2005	17	8	1.36902	0	65.58	NA	43.916	0.148148	0.230769	0.879414	0	NA	NA	0
KB_12_S	Spiders	BIODYN4	Switzerland	2005	40	11	1.23745	0	65.58	NA	54.8659	0.574074	0.461538	0.107522	0	NA	NA	0.445421
KB_12_S	Spiders	BIOORG1	Switzerland	2005	31	11	1.24203	0	65.58	NA	46.0169	0.407407	0.461538	0.134401	0	NA	NA	0.0854588
KB_12_S	Spiders	BIOORG2	Switzerland	2005	43	10	1.21912	0	65.58	NA	48.879	0.62963	0.384615	0	0	NA	NA	0.201885
KB_12_S	Spiders	BIOORG3	Switzerland	2005	38	15	1.31722	0	65.58	NA	44.6621	0.537037	0.769231	0.575508	0	NA	NA	0.0303518
KB_12_S	Spiders	BIOORG4	Switzerland	2005	40	12	1.23423	0	65.58	NA	50.8154	0.574074	0.538462	0.088668	0	NA	NA	0.280655
KB_12_S	Spiders	CONFYM1	Switzerland	2005	21	5	1.34698	1	65.58	NA	65.4087	0.222222	0	0.750092	1	NA	NA	0.874286
KB_12_S	Spiders	CONFYM2	Switzerland	2005	31	9	1.27923	1	65.58	NA	68.4992	0.407407	0.307692	0.352642	1	NA	NA	1
KB_12_S	Spiders	CONFYM3	Switzerland	2005	23	10	1.31418	1	65.58	NA	57.2945	0.259259	0.384615	0.557668	1	NA	NA	0.544215
KB_12_S	Spiders	CONFYM4	Switzerland	2005	17	10	1.30987	1	65.58	NA	61.3062	0.148148	0.384615	0.532374	1	NA	NA	0.707403
KB_12_S	Spiders	CONMIN1	Switzerland	2005	47	18	1.31839	1	65.58	NA	56.3071	0.703704	1	0.582362	1	NA	NA	0.50405
KB_12_S	Spiders	CONMIN2	Switzerland	2005	20	9	1.33779	1	65.58	NA	68.495	0.203704	0.307692	0.696215	1	NA	NA	0.999832
KB_12_S	Spiders	CONMIN3	Switzerland	2005	28	9	1.2536	1	65.58	NA	67.458	0.351852	0.307692	0.202266	1	NA	NA	0.957645
KB_12_S	Spiders	CONMIN4	Switzerland	2005	9	5	1.26431	1	65.58	NA	48.9111	0	0	0.265101	1	NA	NA	0.203192
KB_13_S	Spiders	2L	Switzerland	2017	48	19	1.34227	9.11442	65.58	NA	8.29714	0.533333	0.555556	0	0.609667	NA	NA	0.102734
KB_13_S	Spiders	42L	Switzerland	2017	33	15	1.40728	12.1339	65.58	NA	8.9779	0.0333333	0.111111	0.900432	1	NA	NA	0.464658
KB_13_S	Spiders	48H	Switzerland	2017	54	19	1.35198	4.77506	65.58	NA	8.46171	0.733333	0.555556	0.134563	0.0487111	NA	NA	0.190228
KB_13_S	Spiders	52H	Switzerland	2017	47	17	1.38655	4.9089	65.58	NA	9.07457	0.5	0.333333	0.613281	0.0660131	NA	NA	0.516051
KB_13_S	Spiders	58L	Switzerland	2017	40	18	1.41447	6.61223	65.58	NA	9.30086	0.266667	0.444444	1	0.286204	NA	NA	0.636354
KB_13_S	Spiders	86H	Switzerland	2017	32	14	1.39875	4.39824	65.58	NA	9.98486	0	0	0.782266	0	NA	NA	1
KB_13_S	Spiders	8H	Switzerland	2017	62	23	1.35408	5.09996	65.58	NA	8.1039	1	1	0.163583	0.090712	NA	NA	0
KB_13_S	Spiders	92L	Switzerland	2017	34	15	1.37947	10.9764	65.58	NA	8.7541	0.0666667	0.111111	0.515337	0.850372	NA	NA	0.345671
KB_15_S	Spiders	L3561	Sweden	2012	12	5	1.10204	1	75.55	0.797173	5200	0.178571	0.6	0.766035	1	0.542221	0.955585	0.566667
KB_15_S	Spiders	L4211	Sweden	2012	12	3	1.04222	0	46.59	-1.26653	3000	0.178571	0.2	0.278849	0	0	0.503676	0.2
KB_15_S	Spiders	L4368	Sweden	2012	7	5	1.13077	1	93.87	0.788322	7500	0	0.6	1	1	0.885227	0.953647	0.95
KB_15_S	Spiders	L4449	Sweden	2012	8	4	1.03226	0	74.12	-0.762092	4800	0.0357143	0.4	0.197722	0	0.515447	0.614137	0.5
KB_15_S	Spiders	L5938	Sweden	2012	13	5	1.03681	1	69.28	0.305045	5000	0.214286	0.6	0.234792	1	0.424827	0.847819	0.533333
KB_15_S	Spiders	L6957	Sweden	2012	10	3	1.03627	0	66.68	0.685361	4200	0.107143	0.2	0.230391	0	0.376147	0.9311	0.4
KB_15_S	Spiders	L7650	Sweden	2012	9	4	1.03846	0	73.06	0.878164	4000	0.0714286	0.4	0.248244	0	0.4956	0.97332	0.366667
KB_15_S	Spiders	M11302	Sweden	2012	17	3	1.01761	1	50.68	0.720495	4750	0.357143	0.2	0.0783927	1	0.0765774	0.938794	0.491667
KB_15_S	Spiders	M13796	Sweden	2012	13	3	1.04107	1	99.86	0.983743	6600	0.214286	0.2	0.269469	1	0.997379	0.99644	0.8
KB_15_S	Spiders	M14527	Sweden	2012	12	5	1.07463	0	90.27	-0.812189	4200	0.178571	0.6	0.542775	0	0.817824	0.603167	0.4
KB_15_S	Spiders	M14842	Sweden	2012	12	4	1.09645	0	94.24	0.214427	1800	0.178571	0.4	0.720476	0	0.892155	0.827975	0
KB_15_S	Spiders	M4222	Sweden	2012	35	7	1.08216	0	60.39	-0.325039	4000	1	1	0.604088	0	0.258379	0.709843	0.366667
KB_15_S	Spiders	M5981	Sweden	2012	7	3	1.02083	1	100	0.755816	7800	0	0.2	0.104679	1	1	0.946529	1
KB_15_S	Spiders	M5989	Sweden	2012	7	3	1.02083	NA	NA	1	NA	0	0.2	0.104679	NA	NA	1	NA
KB_15_S	Spiders	M6339	Sweden	2012	12	5	1.09645	0	69.62	0.485679	5000	0.178571	0.6	0.720476	0	0.431193	0.887374	0.533333
KB_15_S	Spiders	M7519	Sweden	2012	20	2	1.00798	0	93.78	-3.56663	5000	0.464286	0	0	0	0.883542	0	0.533333
KB_15_S	Spiders	M7804	Sweden	2012	9	4	1.05908	NA	NA	-1.91455	NA	0.0714286	0.4	0.41616	NA	NA	0.361771	NA
KB_15_S	Spiders	M8762	Sweden	2012	14	3	1.03979	0	75.41	0.818552	3500	0.25	0.2	0.259045	0	0.539599	0.960267	0.283333
KB_15_S	Spiders	M9583	Sweden	2012	12	4	1.09645	0	73.42	0.437437	3000	0.178571	0.4	0.720476	0	0.50234	0.87681	0.2
KB_15_S	Spiders	M9853	Sweden	2012	8	3	1.04348	NA	NA	-0.223183	NA	0.0357143	0.2	0.2891	NA	NA	0.732147	NA
KB_16_S	Spiders	L3093	Sweden	2011	92	16	1.09121	1	90.6	0.78	6	0.183562	0.461538	0.197425	1	0.823308	0.891892	0.541667
KB_16_S	Spiders	L3561	Sweden	2011	148	20	1.12786	1	75.5	0.7	5	0.336986	0.769231	0.470639	1	0.539474	0.783784	0.333333
KB_16_S	Spiders	L4368	Sweden	2011	25	10	1.13366	1	100	0.12	6.5	0	0	0.513899	1	1	0	0.645833
KB_16_S	Spiders	L4449	Sweden	2011	362	21	1.12807	0	75.34	0.8	5	0.923288	0.846154	0.472255	0	0.536466	0.918919	0.333333
KB_16_S	Spiders	L5773	Sweden	2011	349	20	1.09586	1	69.13	0.23	6	0.887671	0.769231	0.232066	1	0.419737	0.148649	0.541667
KB_16_S	Spiders	L5938	Sweden	2011	99	16	1.15843	1	59.48	0.86	4.2	0.20274	0.461538	0.698601	1	0.238346	1	0.166667
KB_16_S	Spiders	L6947	Sweden	2011	135	15	1.16043	1	99.02	0.6	5.8	0.30137	0.384615	0.713518	1	0.981579	0.648649	0.5
KB_16_S	Spiders	L6957	Sweden	2011	110	17	1.12647	0	63.46	0.3	4.4	0.232877	0.538462	0.460309	0	0.313158	0.243243	0.208333
KB_16_S	Spiders	L7248	Sweden	2011	134	12	1.08207	1	46.8	0.31	5	0.29863	0.153846	0.12926	1	0	0.256757	0.333333
KB_16_S	Spiders	L7362	Sweden	2011	134	23	1.197	1	86.74	0.81	6.8	0.29863	1	0.986184	1	0.750752	0.932432	0.708333
KB_16_S	Spiders	M11302	Sweden	2011	248	20	1.09879	1	59.61	0.85	5	0.610959	0.769231	0.253907	1	0.240789	0.986486	0.333333
KB_16_S	Spiders	M13344	Sweden	2011	90	15	1.18042	1	55.33	0.68	5	0.178082	0.384615	0.862508	1	0.160338	0.756757	0.333333
KB_16_S	Spiders	M13796	Sweden	2011	177	12	1.08482	1	98.74	0.48	6.2	0.416438	0.153846	0.149748	1	0.976316	0.486486	0.583333
KB_16_S	Spiders	M2254	Sweden	2011	165	17	1.08783	1	99.26	0.23	3.6	0.383562	0.538462	0.172182	1	0.98609	0.148649	0.0416667
KB_16_S	Spiders	M2309	Sweden	2011	271	16	1.09125	1	49.29	0.72	7	0.673973	0.461538	0.197677	1	0.0468045	0.810811	0.75
KB_16_S	Spiders	M2513	Sweden	2011	32	10	1.12195	1	100	0.57	5.2	0.0191781	0	0.426558	1	1	0.608108	0.375
KB_16_S	Spiders	M3593	Sweden	2011	390	21	1.06473	1	77.73	0.44	5.9	1	0.846154	0	1	0.581391	0.432432	0.520833
KB_16_S	Spiders	M3691	Sweden	2011	257	16	1.07344	1	92.72	0.57	4	0.635616	0.461538	0.0648803	1	0.863158	0.608108	0.125
KB_16_S	Spiders	M3731	Sweden	2011	153	17	1.11395	1	100	0.35	5.9	0.350685	0.538462	0.366943	1	1	0.310811	0.520833
KB_16_S	Spiders	M3785	Sweden	2011	204	19	1.12589	1	92.84	0.62	6.4	0.490411	0.692308	0.455934	1	0.865414	0.675676	0.625
KB_16_S	Spiders	M4222	Sweden	2011	161	22	1.1203	0	81.54	0.68	4	0.372603	0.923077	0.414307	0	0.653008	0.756757	0.125
KB_16_S	Spiders	M4226	Sweden	2011	123	18	1.0916	1	91.89	0.81	6	0.268493	0.615385	0.200332	1	0.847556	0.932432	0.541667
KB_16_S	Spiders	M4495	Sweden	2011	34	12	1.14592	1	91.71	0.56	6.3	0.0246575	0.153846	0.605275	1	0.844173	0.594595	0.604167
KB_16_S	Spiders	M5053	Sweden	2011	77	19	1.18732	1	78.64	0.45	4	0.142466	0.692308	0.913976	1	0.598496	0.445946	0.125
KB_16_S	Spiders	M5981	Sweden	2011	109	15	1.15524	1	99.8	0.4	7.2	0.230137	0.384615	0.674802	1	0.996241	0.378378	0.791667
KB_16_S	Spiders	M6480	Sweden	2011	64	11	1.11401	0	80.16	0.61	3.4	0.106849	0.0769231	0.367404	0	0.627068	0.662162	0
KB_16_S	Spiders	M8495	Sweden	2011	279	17	1.13799	1	66.6	0.8	8.2	0.69589	0.538462	0.546195	1	0.37218	0.918919	1
KB_16_S	Spiders	M8762	Sweden	2011	55	15	1.12872	0	73.13	0.28	4	0.0821918	0.384615	0.477069	0	0.494925	0.216216	0.125
KB_16_S	Spiders	M9730	Sweden	2011	75	14	1.19886	1	66.03	0.61	6	0.136986	0.307692	1	1	0.361466	0.662162	0.541667
KB_16_S	Spiders	S6509	Sweden	2011	379	17	1.1583	0	100	0.44	3.5	0.969863	0.538462	0.697624	0	1	0.432432	0.0208333
PB_8_S	Spiders	EKBAD1	Germany	2013	126	23	1.33002	1	70.97	NA	88	0.368932	1	1	1	0.640273	NA	0.818182
PB_8_S	Spiders	EKMIT1	Germany	2013	186	16	1.0959	1	83.51	NA	85	0.660194	0.363636	0.131323	1	0.795663	NA	0.779221
PB_8_S	Spiders	EKMIT2	Germany	2013	141	16	1.21429	1	97.1	NA	85	0.441748	0.363636	0.570611	1	0.964064	NA	0.779221
PB_8_S	Spiders	EKMUL1	Germany	2013	86	17	1.27168	1	100	NA	89	0.174757	0.454545	0.783523	1	1	NA	0.831169
PB_8_S	Spiders	EKROD1	Germany	2013	92	13	1.1519	1	60.4	NA	78	0.203883	0.0909091	0.33913	1	0.509294	NA	0.688312
PB_8_S	Spiders	EKROD2	Germany	2013	104	13	1.0605	1	86.54	NA	78	0.262136	0.0909091	0	1	0.833209	NA	0.688312
PB_8_S	Spiders	EKTEN1	Germany	2013	89	16	1.16097	1	98.42	NA	91	0.18932	0.363636	0.372752	1	0.980421	NA	0.857143
PB_8_S	Spiders	EKTEN2	Germany	2013	256	23	1.11346	1	100	NA	91	1	1	0.196485	1	1	NA	0.857143
PB_8_S	Spiders	EKWIE1	Germany	2013	69	16	1.3212	1	24.8	NA	83	0.092233	0.363636	0.967262	1	0.0681537	NA	0.753247
PB_8_S	Spiders	EOBAD1	Germany	2013	121	19	1.24535	0	56.26	NA	45	0.34466	0.636364	0.685847	0	0.457993	NA	0.25974
PB_8_S	Spiders	EOMIT1	Germany	2013	127	22	1.28219	0	90.77	NA	50	0.373786	0.909091	0.822553	0	0.885626	NA	0.324675
PB_8_S	Spiders	EOMIT2	Germany	2013	99	15	1.10389	0	91.97	NA	50	0.237864	0.272727	0.160982	0	0.900496	NA	0.324675
PB_8_S	Spiders	EOMUL1	Germany	2013	122	23	1.25405	0	78.01	NA	40	0.349515	1	0.718125	0	0.727509	NA	0.194805
PB_8_S	Spiders	EOROD1	Germany	2013	114	15	1.18255	0	62.86	NA	43	0.31068	0.272727	0.45282	0	0.539777	NA	0.233766
PB_8_S	Spiders	EOROD2	Germany	2013	148	19	1.13764	0	75.38	NA	43	0.475728	0.636364	0.286218	0	0.694919	NA	0.233766
PB_8_S	Spiders	EOTEN1	Germany	2013	75	13	1.21707	0	100	NA	60	0.121359	0.0909091	0.580907	0	1	NA	0.454545
PB_8_S	Spiders	EOTEN2	Germany	2013	50	15	1.22115	0	100	NA	60	0	0.272727	0.596057	0	1	NA	0.454545
PB_8_S	Spiders	EOWIE1	Germany	2013	100	17	1.25415	0	44.82	NA	45	0.242718	0.454545	0.718485	0	0.316233	NA	0.25974
PB_8_S	Spiders	WKASC1	Germany	2013	93	16	1.10533	1	76.43	NA	75	0.208738	0.363636	0.166335	1	0.707931	NA	0.649351
PB_8_S	Spiders	WKASC2	Germany	2013	94	17	1.13495	1	68.18	NA	100	0.213592	0.454545	0.276232	1	0.6057	NA	0.974026
PB_8_S	Spiders	WKBOD1	Germany	2013	71	18	1.26104	1	92.01	NA	80	0.101942	0.545455	0.744053	1	0.900991	NA	0.714286
PB_8_S	Spiders	WKBOD2	Germany	2013	103	16	1.12588	1	92.77	NA	80	0.257282	0.363636	0.242564	1	0.910409	NA	0.714286
PB_8_S	Spiders	WKETZ1	Germany	2013	120	19	1.2117	1	48.61	NA	80	0.339806	0.636364	0.560998	1	0.363197	NA	0.714286
PB_8_S	Spiders	WKETZ2	Germany	2013	75	16	1.22175	1	58.57	NA	80	0.121359	0.363636	0.598267	1	0.486617	NA	0.714286
PB_8_S	Spiders	WKLAN1	Germany	2013	129	17	1.09616	1	69.81	NA	80	0.383495	0.454545	0.132283	1	0.625898	NA	0.714286
PB_8_S	Spiders	WKREI1	Germany	2013	64	18	1.28866	1	82.76	NA	102	0.0679612	0.545455	0.846535	1	0.786369	NA	1
PB_8_S	Spiders	WKWAA1	Germany	2013	118	17	1.29741	1	19.3	NA	90	0.330097	0.454545	0.879023	1	0	NA	0.844156
PB_8_S	Spiders	WOASC1	Germany	2013	101	13	1.30558	0	58.15	NA	40	0.247573	0.0909091	0.909312	0	0.481413	NA	0.194805
PB_8_S	Spiders	WOASC2	Germany	2013	194	23	1.1972	0	57.62	NA	40	0.699029	1	0.507208	0	0.474845	NA	0.194805
PB_8_S	Spiders	WOBOD1	Germany	2013	244	16	1.07717	0	77.59	NA	40	0.941748	0.363636	0.0618345	0	0.722305	NA	0.194805
PB_8_S	Spiders	WOBOD2	Germany	2013	195	12	1.10929	0	89.26	NA	40	0.703883	0	0.181018	0	0.866914	NA	0.194805
PB_8_S	Spiders	WOETZ1	Germany	2013	144	20	1.11678	0	65.63	NA	50	0.456311	0.727273	0.208811	0	0.574102	NA	0.324675
PB_8_S	Spiders	WOETZ2	Germany	2013	58	14	1.23331	0	72.16	NA	50	0.038835	0.181818	0.641189	0	0.655019	NA	0.324675
PB_8_S	Spiders	WOLAN1	Germany	2013	196	15	1.20834	0	70.43	NA	45	0.708738	0.272727	0.548543	0	0.633581	NA	0.25974
PB_8_S	Spiders	WOREI1	Germany	2013	128	16	1.22155	0	97.22	NA	39	0.378641	0.363636	0.597532	0	0.965551	NA	0.181818
PB_8_S	Spiders	WOWAA1	Germany	2013	186	18	1.18769	0	27.25	NA	25	0.660194	0.545455	0.471922	0	0.098513	NA	0
diekoet01_S	Spiders	KinK1	Germany	2007	156	16	1.06509	1	86.02	NA	NA	1	0.384615	0.08575	1	0.940986	NA	NA
diekoet01_S	Spiders	KinK2	Germany	2007	125	21	1.23094	1	64.61	NA	NA	0.741667	0.769231	0.547053	1	0.0755861	NA	NA
diekoet01_S	Spiders	KinK3	Germany	2007	77	12	1.1128	1	79.38	NA	NA	0.341667	0.0769231	0.218455	1	0.672595	NA	NA
diekoet01_S	Spiders	KinO1	Germany	2007	108	11	1.03426	1	86.87	NA	NA	0.6	0	0	1	0.975344	NA	NA
diekoet01_S	Spiders	KinO2	Germany	2007	36	15	1.3938	1	69.99	NA	NA	0	0.307692	1	1	0.293048	NA	NA
diekoet01_S	Spiders	KinO3	Germany	2007	41	14	1.33448	1	62.74	NA	NA	0.0416667	0.230769	0.835017	1	0	NA	NA
diekoet01_S	Spiders	OinK1	Germany	2007	76	17	1.1255	0	80.79	NA	NA	0.333333	0.461538	0.253788	0	0.729588	NA	NA
diekoet01_S	Spiders	OinK2	Germany	2007	87	20	1.19652	0	73.75	NA	NA	0.425	0.692308	0.451313	0	0.445028	NA	NA
diekoet01_S	Spiders	OinK3	Germany	2007	75	18	1.14652	0	79.49	NA	NA	0.325	0.538462	0.312254	0	0.677041	NA	NA
diekoet01_S	Spiders	OinO1	Germany	2007	128	24	1.21668	0	66.01	NA	NA	0.766667	1	0.507384	0	0.132175	NA	NA
diekoet01_S	Spiders	OinO2	Germany	2007	79	14	1.10882	0	78.58	NA	NA	0.358333	0.230769	0.207385	0	0.640259	NA	NA
diekoet01_S	Spiders	OinO3	Germany	2007	72	13	1.18096	0	87.48	NA	NA	0.3	0.153846	0.408016	0	1	NA	NA
entl02_S	Spiders	1.1	Switzerland	2005	174	13	1.21596	0	66.77	NA	NA	0	0	0.753933	0	0.225268	NA	NA
entl02_S	Spiders	1.2	Switzerland	2005	347	22	1.21438	1	73.44	NA	NA	0.248207	0.692308	0.743918	1	0.384267	NA	NA
entl02_S	Spiders	2.1	Switzerland	2005	871	17	1.09758	0	99.27	NA	NA	1	0.307692	0	0	1	NA	NA
entl02_S	Spiders	2.2	Switzerland	2005	468	21	1.17479	1	98.38	NA	NA	0.421808	0.615385	0.491759	1	0.978784	NA	NA
entl02_S	Spiders	3.1	Switzerland	2005	415	15	1.16724	0	62.36	NA	NA	0.345768	0.153846	0.443696	0	0.120143	NA	NA
entl02_S	Spiders	3.2	Switzerland	2005	207	19	1.25459	1	62.54	NA	NA	0.0473458	0.461538	1	1	0.124434	NA	NA
entl02_S	Spiders	4.1	Switzerland	2005	287	21	1.19957	0	72.57	NA	NA	0.162123	0.615385	0.649595	0	0.363528	NA	NA
entl02_S	Spiders	4.2	Switzerland	2005	211	19	1.19838	1	68.15	NA	NA	0.0530846	0.461538	0.641977	1	0.258164	NA	NA
entl02_S	Spiders	5.1	Switzerland	2005	297	21	1.23302	0	78.23	NA	NA	0.176471	0.615385	0.862575	0	0.498451	NA	NA
entl02_S	Spiders	5.2	Switzerland	2005	290	26	1.19105	1	71.46	NA	NA	0.166428	1	0.595319	1	0.337068	NA	NA
entl02_S	Spiders	6.1	Switzerland	2005	417	21	1.19275	0	57.7	NA	NA	0.348637	0.615385	0.606136	0	0.0090584	NA	NA
entl02_S	Spiders	6.2	Switzerland	2005	327	17	1.12858	1	72.25	NA	NA	0.219512	0.307692	0.197461	1	0.3559	NA	NA
entl02_S	Spiders	7.1	Switzerland	2005	510	23	1.17446	0	82.26	NA	NA	0.482066	0.769231	0.489626	0	0.594517	NA	NA
entl02_S	Spiders	7.2	Switzerland	2005	325	25	1.2426	1	83.69	NA	NA	0.216643	0.923077	0.923592	1	0.628605	NA	NA
entl02_S	Spiders	8.1	Switzerland	2005	318	25	1.24206	0	57.32	NA	NA	0.2066	0.923077	0.920174	0	0	NA	NA
entl02_S	Spiders	8.2	Switzerland	2005	601	21	1.14723	1	60.46	NA	NA	0.612626	0.615385	0.316234	1	0.074851	NA	NA
entl02_S	Spiders	9.1	Switzerland	2005	534	15	1.11869	0	93.6	NA	NA	0.516499	0.153846	0.134486	0	0.864839	NA	NA
entl02_S	Spiders	9.2	Switzerland	2005	338	19	1.13845	1	81.54	NA	NA	0.235294	0.461538	0.260315	1	0.577354	NA	NA
entl02_S	Spiders	10.1	Switzerland	2005	591	22	1.1924	0	81.14	NA	NA	0.598278	0.692308	0.603939	0	0.567819	NA	NA
entl02_S	Spiders	10.2	Switzerland	2005	277	17	1.18404	1	85.92	NA	NA	0.147776	0.307692	0.550644	1	0.681764	NA	NA
entl03_S	Spiders	12	Germany	2001	214	20	1.26407	NA	98.28	NA	NA	0.148615	0.388889	0.775559	NA	0.9828	NA	NA
entl03_S	Spiders	21	Germany	2001	307	20	1.07724	NA	59.35	NA	NA	0.265743	0.388889	0.065622	NA	0.5935	NA	NA
entl03_S	Spiders	30	Germany	2001	283	19	1.25034	NA	71.97	NA	NA	0.235516	0.333333	0.72338	NA	0.7197	NA	NA
entl03_S	Spiders	42	Germany	2001	190	22	1.12913	NA	47.46	NA	NA	0.118388	0.5	0.262798	NA	0.4746	NA	NA
entl03_S	Spiders	51	Germany	2001	101	22	1.32313	NA	93.02	NA	NA	0.00629723	0.5	1	NA	0.9302	NA	NA
entl03_S	Spiders	61	Germany	2001	192	18	1.15828	NA	45.88	NA	NA	0.120907	0.277778	0.373566	NA	0.4588	NA	NA
entl03_S	Spiders	71	Germany	2001	218	18	1.10609	NA	94.59	NA	NA	0.153652	0.277778	0.175244	NA	0.9459	NA	NA
entl03_S	Spiders	80	Germany	2001	106	18	1.29223	NA	98.35	NA	NA	0.0125945	0.277778	0.882573	NA	0.9835	NA	NA
entl03_S	Spiders	91	Germany	2001	162	16	1.21026	NA	96.55	NA	NA	0.0831234	0.166667	0.571104	NA	0.9655	NA	NA
entl03_S	Spiders	100	Germany	2001	231	18	1.19962	NA	42.86	NA	NA	0.170025	0.277778	0.530675	NA	0.4286	NA	NA
entl03_S	Spiders	112	Germany	2001	114	19	1.20969	NA	44.45	NA	NA	0.02267	0.333333	0.568939	NA	0.4445	NA	NA
entl03_S	Spiders	121	Germany	2001	229	13	1.20091	NA	100	NA	NA	0.167506	0	0.535587	NA	1	NA	NA
entl03_S	Spiders	131	Germany	2001	595	21	1.05997	NA	57.75	NA	NA	0.628463	0.444444	0	NA	0.5775	NA	NA
entl03_S	Spiders	140	Germany	2001	253	23	1.13545	NA	50.79	NA	NA	0.197733	0.555556	0.28681	NA	0.5079	NA	NA
entl03_S	Spiders	150	Germany	2001	364	18	1.16003	NA	86.58	NA	NA	0.337531	0.277778	0.380244	NA	0.8658	NA	NA
entl03_S	Spiders	160	Germany	2001	283	18	1.11873	NA	84.88	NA	NA	0.235516	0.277778	0.2233	NA	0.8488	NA	NA
entl03_S	Spiders	170	Germany	2001	235	22	1.24316	NA	68.55	NA	NA	0.175063	0.5	0.696108	NA	0.6855	NA	NA
entl03_S	Spiders	181	Germany	2001	154	24	1.15116	NA	47.34	NA	NA	0.0730479	0.611111	0.346542	NA	0.4734	NA	NA
entl03_S	Spiders	254	Germany	2001	329	20	1.20163	NA	24.67	NA	NA	0.293451	0.388889	0.538288	NA	0.2467	NA	NA
entl03_S	Spiders	414	Germany	2001	119	22	1.18754	NA	58.71	NA	NA	0.0289673	0.5	0.484756	NA	0.5871	NA	NA
entl03_S	Spiders	1204	Germany	2001	123	22	1.12399	NA	68.84	NA	NA	0.034005	0.5	0.243286	NA	0.6884	NA	NA
entl03_S	Spiders	1384	Germany	2001	158	24	1.19869	NA	51.51	NA	NA	0.0780856	0.611111	0.527131	NA	0.5151	NA	NA
entl03_S	Spiders	2267	Germany	2001	302	31	1.12544	NA	32.16	NA	NA	0.259446	1	0.248798	NA	0.3216	NA	NA
entl03_S	Spiders	2543	Germany	2001	197	25	1.14086	NA	23.01	NA	NA	0.127204	0.666667	0.307396	NA	0.2301	NA	NA
entl03_S	Spiders	3607	Germany	2001	890	24	1.07451	NA	0	NA	NA	1	0.611111	0.0552588	NA	0	NA	NA
entl03_S	Spiders	3927	Germany	2001	211	29	1.13678	NA	10.61	NA	NA	0.144836	0.888889	0.291871	NA	0.1061	NA	NA
entl03_S	Spiders	4083	Germany	2001	199	30	1.17836	NA	0	NA	NA	0.129723	0.944444	0.449888	NA	0	NA	NA
entl03_S	Spiders	4259	Germany	2001	196	25	1.17751	NA	0	NA	NA	0.125945	0.666667	0.44664	NA	0	NA	NA
entl03_S	Spiders	4312	Germany	2001	169	26	1.27505	NA	0	NA	NA	0.0919395	0.722222	0.817304	NA	0	NA	NA
entl03_S	Spiders	4413	Germany	2001	345	26	1.23449	NA	9.23	NA	NA	0.313602	0.722222	0.663178	NA	0.0923	NA	NA
entl03_S	Spiders	5409	Germany	2001	269	31	1.28588	NA	0	NA	NA	0.217884	1	0.858453	NA	0	NA	NA
entl03_S	Spiders	5754	Germany	2001	355	26	1.20507	NA	1.29	NA	NA	0.326196	0.722222	0.551366	NA	0.0129	NA	NA
entl03_S	Spiders	7159	Germany	2001	147	27	1.15828	NA	14.13	NA	NA	0.0642317	0.777778	0.373597	NA	0.1413	NA	NA
entl03_S	Spiders	7343	Germany	2001	100	18	1.21887	NA	22.38	NA	NA	0.00503778	0.277778	0.603829	NA	0.2238	NA	NA
entl03_S	Spiders	7508	Germany	2001	96	18	1.106	NA	72.4	NA	NA	0	0.277778	0.174933	NA	0.724	NA	NA
entl03_S	Spiders	7617	Germany	2001	202	29	1.19766	NA	43.79	NA	NA	0.133501	0.888889	0.523237	NA	0.4379	NA	NA
entl03_S	Spiders	7808	Germany	2001	191	24	1.21932	NA	26.52	NA	NA	0.119647	0.611111	0.60554	NA	0.2652	NA	NA
entl03_S	Spiders	7930	Germany	2001	201	28	1.19788	NA	52.82	NA	NA	0.132242	0.833333	0.524056	NA	0.5282	NA	NA
ED_13_S	Spiders	A1	France	2013	863	43	1.19008	0	55.4	NA	NA	0.725287	0.72	0.419326	0	0.610125	NA	NA
ED_13_S	Spiders	A2	France	2013	478	31	1.09539	1	48.77	NA	NA	0.282759	0.24	0	1	0.526634	NA	NA
ED_13_S	Spiders	B1	France	2013	689	46	1.22108	0	85.17	NA	NA	0.525287	0.84	0.5566	0	0.985014	NA	NA
ED_13_S	Spiders	B2	France	2013	573	36	1.17745	1	86.36	NA	NA	0.391954	0.44	0.36336	1	1	NA	NA
ED_13_S	Spiders	C1	France	2013	1102	35	1.17667	0	61.3	NA	NA	1	0.4	0.359934	0	0.684423	NA	NA
ED_13_S	Spiders	C2	France	2013	398	27	1.13896	1	66.17	NA	NA	0.190805	0.08	0.19291	1	0.74575	NA	NA
ED_13_S	Spiders	D1	France	2013	574	36	1.23775	0	79.44	NA	NA	0.393103	0.44	0.630428	0	0.912857	NA	NA
ED_13_S	Spiders	D2	France	2013	313	31	1.18394	1	61.54	NA	NA	0.0931034	0.24	0.392112	1	0.687445	NA	NA
ED_13_S	Spiders	E1	France	2013	308	29	1.1812	0	36.6	NA	NA	0.0873563	0.16	0.379968	0	0.373379	NA	NA
ED_13_S	Spiders	E2	France	2013	330	26	1.21027	1	44.4	NA	NA	0.112644	0.04	0.508735	1	0.471603	NA	NA
ED_13_S	Spiders	F1	France	2013	565	35	1.16828	0	58.1	NA	NA	0.382759	0.4	0.322771	0	0.644125	NA	NA
ED_13_S	Spiders	F2	France	2013	551	26	1.16054	1	48.52	NA	NA	0.366667	0.04	0.288492	1	0.523486	NA	NA
ED_13_S	Spiders	G1	France	2013	766	30	1.11415	0	45.4	NA	NA	0.613793	0.2	0.0830635	0	0.484196	NA	NA
ED_13_S	Spiders	G2	France	2013	588	27	1.11172	1	51.23	NA	NA	0.409195	0.08	0.0722857	1	0.557612	NA	NA
ED_13_S	Spiders	H1	France	2013	447	31	1.16702	0	80.4	NA	NA	0.247126	0.24	0.317176	0	0.924946	NA	NA
ED_13_S	Spiders	H2	France	2013	572	25	1.11307	1	80.99	NA	NA	0.390805	0	0.0782704	1	0.932376	NA	NA
ED_13_S	Spiders	I1	France	2013	328	36	1.21416	0	32.51	NA	NA	0.110345	0.44	0.525944	0	0.321874	NA	NA
ED_13_S	Spiders	I2	France	2013	362	30	1.18967	1	44.58	NA	NA	0.149425	0.2	0.417489	1	0.47387	NA	NA
ED_13_S	Spiders	J1	France	2013	444	35	1.25297	0	41.26	NA	NA	0.243678	0.4	0.697821	0	0.432061	NA	NA
ED_13_S	Spiders	J2	France	2013	392	34	1.23333	1	18.89	NA	NA	0.183908	0.36	0.610841	1	0.150359	NA	NA
ED_13_S	Spiders	K1	France	2013	356	39	1.24025	0	68.74	NA	NA	0.142529	0.56	0.641491	0	0.778114	NA	NA
ED_13_S	Spiders	K2	France	2013	398	33	1.19041	1	71.37	NA	NA	0.190805	0.32	0.420776	1	0.811233	NA	NA
ED_13_S	Spiders	L1	France	2013	574	47	1.19189	0	6.95	NA	NA	0.393103	0.88	0.427341	0	0	NA	NA
ED_13_S	Spiders	L2	France	2013	527	47	1.23692	1	8.31	NA	NA	0.33908	0.88	0.626753	1	0.0171263	NA	NA
ED_13_S	Spiders	M1	France	2013	474	42	1.31063	0	67.04	NA	NA	0.278161	0.68	0.953159	0	0.756706	NA	NA
ED_13_S	Spiders	M2	France	2013	756	42	1.24427	1	67.22	NA	NA	0.602299	0.68	0.659287	1	0.758972	NA	NA
ED_13_S	Spiders	N1	France	2013	629	41	1.2282	0	66.17	NA	NA	0.456322	0.64	0.588132	0	0.74575	NA	NA
ED_13_S	Spiders	N2	France	2013	270	37	1.32121	1	61.96	NA	NA	0.0436782	0.48	1	1	0.692734	NA	NA
ED_13_S	Spiders	O1	France	2013	629	42	1.12005	0	35.52	NA	NA	0.456322	0.68	0.109173	0	0.359778	NA	NA
ED_13_S	Spiders	O2	France	2013	340	36	1.16839	1	27.37	NA	NA	0.124138	0.44	0.323242	1	0.257146	NA	NA
ED_13_S	Spiders	P1	France	2013	571	48	1.24725	0	34.56	NA	NA	0.389655	0.92	0.672463	0	0.347689	NA	NA
ED_13_S	Spiders	P2	France	2013	393	42	1.21326	1	13.03	NA	NA	0.185057	0.68	0.52194	1	0.0765647	NA	NA
ED_13_S	Spiders	Q1	France	2013	433	35	1.21761	0	36.3	NA	NA	0.231034	0.4	0.541218	0	0.369601	NA	NA
ED_13_S	Spiders	Q2	France	2013	272	35	1.24736	1	20.65	NA	NA	0.045977	0.4	0.67297	1	0.172522	NA	NA
ED_13_S	Spiders	R1	France	2013	528	50	1.24998	0	27.36	NA	NA	0.34023	1	0.684561	0	0.257021	NA	NA
ED_13_S	Spiders	R2	France	2013	232	31	1.20003	1	19.52	NA	NA	0	0.24	0.463369	1	0.158292	NA	NA
ED_13_S	Spiders	S1	France	2013	493	45	1.26594	0	51.96	NA	NA	0.3	0.8	0.755256	0	0.566805	NA	NA
ED_13_S	Spiders	S2	France	2013	420	36	1.15597	1	55.92	NA	NA	0.216092	0.44	0.268258	1	0.616673	NA	NA
ED_13_S	Spiders	T1	France	2013	611	37	1.23906	0	34.61	NA	NA	0.435632	0.48	0.636229	0	0.348319	NA	NA
ED_13_S	Spiders	T2	France	2013	273	26	1.14744	1	49.66	NA	NA	0.0471264	0.04	0.230502	1	0.537842	NA	NA
DS_32_G	Groundbeetles	OSR1	Ireland	2019	20	10	1.38001	11	16.09	NA	15.4906	0.0250313	0.454545	0.735047	0.785714	0.1609	NA	0.249452
DS_32_G	Groundbeetles	OSR10	Ireland	2019	95	16	1.41713	7	8.45	NA	20.375	0.118899	0.727273	0.861387	0.5	0.0845	NA	0.625445
DS_32_G	Groundbeetles	OSR11	Ireland	2019	66	14	1.27815	9	39.77	NA	19.7358	0.0826033	0.636364	0.38835	0.642857	0.3977	NA	0.576245
DS_32_G	Groundbeetles	OSR12	Ireland	2019	97	15	1.33809	8	24.56	NA	12.25	0.121402	0.681818	0.592386	0.571429	0.2456	NA	0
DS_32_G	Groundbeetles	OSR13	Ireland	2019	42	4	1.34174	9	60.6	NA	18.0889	0.0525657	0.181818	0.604808	0.642857	0.606	NA	0.449465
DS_32_G	Groundbeetles	OSR14	Ireland	2019	58	6	1.18297	5	55.27	NA	NA	0.0725907	0.272727	0.0644045	0.357143	0.5527	NA	NA
DS_32_G	Groundbeetles	OSR15	Ireland	2019	105	14	1.34543	14	68.08	NA	22.3333	0.131414	0.636364	0.617341	1	0.6808	NA	0.776194
DS_32_G	Groundbeetles	OSR2	Ireland	2019	46	13	1.31287	9	0	NA	20.2407	0.057572	0.590909	0.506537	0.642857	0	NA	0.61511
DS_32_G	Groundbeetles	OSR3	Ireland	2019	31	13	1.22294	7	59.16	NA	21.5556	0.0387985	0.590909	0.200444	0.5	0.5916	NA	0.716322
DS_32_G	Groundbeetles	OSR4	Ireland	2019	27	8	1.30517	12	100	NA	NA	0.0337922	0.363636	0.480331	0.857143	1	NA	NA
DS_32_G	Groundbeetles	OSR5	Ireland	2019	85	20	1.16577	11	98.62	NA	18.1667	0.106383	0.909091	0.00583433	0.785714	0.9862	NA	0.455453
DS_32_G	Groundbeetles	OSR6	Ireland	2019	97	18	1.39224	NA	52.25	NA	17.0926	0.121402	0.818182	0.776669	Na	0.5225	NA	0.372773
DS_32_G	Groundbeetles	OSR7	Ireland	2019	95	18	1.31163	5	58.99	NA	16.2778	0.118899	0.818182	0.502322	0.357143	0.5899	NA	0.31005
DS_32_G	Groundbeetles	OSR8	Ireland	2019	230	22	1.38573	14	38.08	NA	20.2222	0.28786	1	0.754511	1	0.3808	NA	0.613685
DS_32_G	Groundbeetles	OSR9	Ireland	2019	42	17	1.45785	6	37.76	NA	15.098	0.0525657	0.772727	1	0.428571	0.3776	NA	0.219236
DS_32_G	Groundbeetles	SOSR1	Ireland	2019	0	0	NA	2	81.37	NA	21.3519	0	0	NA	0.142857	0.8137	NA	0.700641
DS_32_G	Groundbeetles	SOSR10	Ireland	2019	799	18	1.16405	10	11.48	NA	NA	1	0.818182	0	0.714286	0.1148	NA	NA
DS_32_G	Groundbeetles	SOSR11	Ireland	2019	56	11	1.28815	10	12.29	NA	NA	0.0700876	0.5	0.4224	0.714286	0.1229	NA	NA
DS_32_G	Groundbeetles	SOSR12	Ireland	2019	89	12	1.38499	5	42.49	NA	NA	0.111389	0.545455	0.751993	0.357143	0.4249	NA	NA
DS_32_G	Groundbeetles	SOSR13	Ireland	2019	48	13	1.32285	5	42.26	NA	NA	0.0600751	0.590909	0.5405	0.357143	0.4226	NA	NA
DS_32_G	Groundbeetles	SOSR14	Ireland	2019	12	5	1.2024	5	24.03	NA	NA	0.0150188	0.227273	0.13054	0.357143	0.2403	NA	NA
DS_32_G	Groundbeetles	SOSR15	Ireland	2019	6	4	1.25698	5	8.75	NA	NA	0.00750939	0.181818	0.316308	0.357143	0.0875	NA	NA
DS_32_G	Groundbeetles	SOSR3	Ireland	2019	140	18	1.27004	5	23.29	NA	17.9808	0.175219	0.818182	0.360763	0.357143	0.2329	NA	0.441143
DS_32_G	Groundbeetles	SOSR4	Ireland	2019	225	21	1.38827	3	38.51	NA	NA	0.281602	0.954545	0.763172	0.214286	0.3851	NA	NA
DS_32_G	Groundbeetles	SOSR5	Ireland	2019	161	19	1.32433	0	23.33	NA	25.2407	0.201502	0.863636	0.545528	0	0.2333	NA	1
DS_32_G	Groundbeetles	SOSR9	Ireland	2019	462	21	1.25635	9	3.43	NA	20.1296	0.578223	0.954545	0.314148	0.642857	0.0343	NA	0.606557
KB_12_G	Groundbeetles	BIODYN1	Switzerland	2005	18	11	1.25385	0	65.58	NA	47.1796	0.181818	0.75	0.687433	0	NA	NA	0.132756
KB_12_G	Groundbeetles	BIODYN2	Switzerland	2005	19	7	1.21713	0	65.58	NA	45.4613	0.212121	0.25	0.435477	0	NA	NA	0.0628605
KB_12_G	Groundbeetles	BIODYN3	Switzerland	2005	18	9	1.2994	0	65.58	NA	43.916	0.181818	0.5	1	0	NA	NA	0
KB_12_G	Groundbeetles	BIODYN4	Switzerland	2005	45	11	1.16659	0	65.58	NA	54.8659	1	0.75	0.0886985	0	NA	NA	0.445421
KB_12_G	Groundbeetles	BIOORG1	Switzerland	2005	27	9	1.17762	0	65.58	NA	46.0169	0.454545	0.5	0.16435	0	NA	NA	0.0854588
KB_12_G	Groundbeetles	BIOORG2	Switzerland	2005	26	12	1.29677	0	65.58	NA	48.879	0.424242	0.875	0.982014	0	NA	NA	0.201885
KB_12_G	Groundbeetles	BIOORG3	Switzerland	2005	28	11	1.27415	0	65.58	NA	44.6621	0.484848	0.75	0.826756	0	NA	NA	0.0303518
KB_12_G	Groundbeetles	BIOORG4	Switzerland	2005	20	8	1.19448	0	65.58	NA	50.8154	0.242424	0.375	0.280041	0	NA	NA	0.280655
KB_12_G	Groundbeetles	CONFYM1	Switzerland	2005	28	13	1.249	1	65.58	NA	65.4087	0.484848	1	0.65419	1	NA	NA	0.874286
KB_12_G	Groundbeetles	CONFYM2	Switzerland	2005	24	8	1.1657	1	65.58	NA	68.4992	0.363636	0.375	0.082606	1	NA	NA	1
KB_12_G	Groundbeetles	CONFYM3	Switzerland	2005	12	6	1.22509	1	65.58	NA	57.2945	0	0.125	0.490115	1	NA	NA	0.544215
KB_12_G	Groundbeetles	CONFYM4	Switzerland	2005	14	5	1.15367	1	65.58	NA	61.3062	0.0606061	0	0	1	NA	NA	0.707403
KB_12_G	Groundbeetles	CONMIN1	Switzerland	2005	24	8	1.15656	1	65.58	NA	56.3071	0.363636	0.375	0.0198965	1	NA	NA	0.50405
KB_12_G	Groundbeetles	CONMIN2	Switzerland	2005	16	8	1.29481	1	65.58	NA	68.495	0.121212	0.375	0.968546	1	NA	NA	0.999832
KB_12_G	Groundbeetles	CONMIN3	Switzerland	2005	19	9	1.18217	1	65.58	NA	67.458	0.212121	0.5	0.195568	1	NA	NA	0.957645
KB_12_G	Groundbeetles	CONMIN4	Switzerland	2005	24	8	1.2486	1	65.58	NA	48.9111	0.363636	0.375	0.651409	1	NA	NA	0.203192
KB_13_G	Groundbeetles	2L	Switzerland	2017	11	6	1.54162	9.11442	65.58	NA	8.29714	0.75	0.666667	1	0.609667	NA	NA	0.102734
KB_13_G	Groundbeetles	42L	Switzerland	2017	10	5	1.26959	12.1339	65.58	NA	8.9779	0.666667	0.5	0.255021	1	NA	NA	0.464658
KB_13_G	Groundbeetles	48H	Switzerland	2017	7	4	1.4	4.77506	65.58	NA	8.46171	0.416667	0.333333	0.612152	0.0487111	NA	NA	0.190228
KB_13_G	Groundbeetles	52H	Switzerland	2017	13	8	1.35678	4.9089	65.58	NA	9.07457	0.916667	1	0.493802	0.0660131	NA	NA	0.516051
KB_13_G	Groundbeetles	58L	Switzerland	2017	6	5	1.50418	6.61223	65.58	NA	9.30086	0.333333	0.5	0.897452	0.286204	NA	NA	0.636354
KB_13_G	Groundbeetles	86H	Switzerland	2017	2	2	1.17647	4.39824	65.58	NA	9.98486	0	0	0	0	NA	NA	1
KB_13_G	Groundbeetles	8H	Switzerland	2017	14	8	1.35048	5.09996	65.58	NA	8.1039	1	1	0.476544	0.090712	NA	NA	0
KB_13_G	Groundbeetles	92L	Switzerland	2017	5	4	1.34831	10.9764	65.58	NA	8.7541	0.25	0.333333	0.470608	0.850372	NA	NA	0.345671
KB_16_G	Groundbeetles	L3093	Sweden	2011	39	13	1.26991	1	90.6	0.78	6	0.0555556	0.315789	0.308632	1	0.823308	0.891892	0.541667
KB_16_G	Groundbeetles	L3561	Sweden	2011	177	18	1.35719	1	75.5	0.7	5	0.694444	0.578947	0.627445	1	0.539474	0.783784	0.333333
KB_16_G	Groundbeetles	L4368	Sweden	2011	43	8	1.3377	1	100	0.12	6.5	0.0740741	0.0526316	0.556251	1	1	0	0.645833
KB_16_G	Groundbeetles	L4449	Sweden	2011	242	18	1.27727	0	75.34	0.8	5	0.99537	0.578947	0.33552	0	0.536466	0.918919	0.333333
KB_16_G	Groundbeetles	L5773	Sweden	2011	76	7	1.27322	1	69.13	0.23	6	0.226852	0	0.320735	1	0.419737	0.148649	0.541667
KB_16_G	Groundbeetles	L5938	Sweden	2011	59	11	1.27925	1	59.48	0.86	4.2	0.148148	0.210526	0.342752	1	0.238346	1	0.166667
KB_16_G	Groundbeetles	L6947	Sweden	2011	40	13	1.19339	1	99.02	0.6	5.8	0.0601852	0.315789	0.0291612	1	0.981579	0.648649	0.5
KB_16_G	Groundbeetles	L6957	Sweden	2011	109	13	1.27767	0	63.46	0.3	4.4	0.37963	0.315789	0.336999	0	0.313158	0.243243	0.208333
KB_16_G	Groundbeetles	L7248	Sweden	2011	102	18	1.355	1	46.8	0.31	5	0.347222	0.578947	0.619455	1	0	0.256757	0.333333
KB_16_G	Groundbeetles	L7362	Sweden	2011	74	12	1.33098	1	86.74	0.81	6.8	0.217593	0.263158	0.531732	1	0.750752	0.932432	0.708333
KB_16_G	Groundbeetles	M11302	Sweden	2011	106	20	1.33882	1	59.61	0.85	5	0.365741	0.684211	0.560337	1	0.240789	0.986486	0.333333
KB_16_G	Groundbeetles	M13344	Sweden	2011	101	13	1.33698	1	55.33	0.68	5	0.342593	0.315789	0.553634	1	0.160338	0.756757	0.333333
KB_16_G	Groundbeetles	M13796	Sweden	2011	134	15	1.35754	1	98.74	0.48	6.2	0.49537	0.421053	0.628726	1	0.976316	0.486486	0.583333
KB_16_G	Groundbeetles	M2254	Sweden	2011	181	12	1.30567	1	99.26	0.23	3.6	0.712963	0.263158	0.439286	1	0.98609	0.148649	0.0416667
KB_16_G	Groundbeetles	M2309	Sweden	2011	45	11	1.31704	1	49.29	0.72	7	0.0833333	0.210526	0.480816	1	0.0468045	0.810811	0.75
KB_16_G	Groundbeetles	M2513	Sweden	2011	88	9	1.18541	1	100	0.57	5.2	0.282407	0.105263	0	1	1	0.608108	0.375
KB_16_G	Groundbeetles	M3593	Sweden	2011	211	26	1.34449	1	77.73	0.44	5.9	0.851852	1	0.581049	1	0.581391	0.432432	0.520833
KB_16_G	Groundbeetles	M3691	Sweden	2011	110	13	1.2745	1	92.72	0.57	4	0.384259	0.315789	0.325408	1	0.863158	0.608108	0.125
KB_16_G	Groundbeetles	M3731	Sweden	2011	116	17	1.25857	1	100	0.35	5.9	0.412037	0.526316	0.267219	1	1	0.310811	0.520833
KB_16_G	Groundbeetles	M3785	Sweden	2011	200	12	1.24396	1	92.84	0.62	6.4	0.800926	0.263158	0.213874	1	0.865414	0.675676	0.625
KB_16_G	Groundbeetles	M4222	Sweden	2011	42	13	1.45918	0	81.54	0.68	4	0.0694444	0.315789	1	0	0.653008	0.756757	0.125
KB_16_G	Groundbeetles	M4226	Sweden	2011	137	15	1.3612	1	91.89	0.81	6	0.509259	0.421053	0.642098	1	0.847556	0.932432	0.541667
KB_16_G	Groundbeetles	M4495	Sweden	2011	27	10	1.32273	1	91.71	0.56	6.3	0	0.157895	0.501578	1	0.844173	0.594595	0.604167
KB_16_G	Groundbeetles	M5053	Sweden	2011	125	18	1.32577	1	78.64	0.45	4	0.453704	0.578947	0.512675	1	0.598496	0.445946	0.125
KB_16_G	Groundbeetles	M5981	Sweden	2011	170	21	1.30494	1	99.8	0.4	7.2	0.662037	0.736842	0.43659	1	0.996241	0.378378	0.791667
KB_16_G	Groundbeetles	M6480	Sweden	2011	196	15	1.25263	0	80.16	0.61	3.4	0.782407	0.421053	0.245544	0	0.627068	0.662162	0
KB_16_G	Groundbeetles	M8495	Sweden	2011	96	14	1.24651	1	66.6	0.8	8.2	0.319444	0.368421	0.223184	1	0.37218	0.918919	1
KB_16_G	Groundbeetles	M8762	Sweden	2011	111	14	1.32541	0	73.13	0.28	4	0.388889	0.368421	0.511374	0	0.494925	0.216216	0.125
KB_16_G	Groundbeetles	M9730	Sweden	2011	102	17	1.30252	1	66.03	0.61	6	0.347222	0.526316	0.427762	1	0.361466	0.662162	0.541667
KB_16_G	Groundbeetles	S6509	Sweden	2011	243	16	1.27456	0	100	0.44	3.5	1	0.473684	0.325624	0	1	0.432432	0.0208333
KB_19_G	Groundbeetles	A	Sweden	2011	39	7	1.34245	1	76.14	0	NA	0.0774648	0	0.628951	1	0.5551	0	NA
KB_19_G	Groundbeetles	B	Sweden	2011	90	12	1.29345	1	71.64	0	NA	0.257042	0.5	0.509691	1	0.471191	0	NA
KB_19_G	Groundbeetles	C	Sweden	2011	45	8	1.35754	1	62.51	0	NA	0.0985915	0.1	0.66567	1	0.300951	0	NA
KB_19_G	Groundbeetles	D	Sweden	2011	203	12	1.23175	1	79.77	2.69388	NA	0.65493	0.5	0.359554	1	0.622786	0.0743243	NA
KB_19_G	Groundbeetles	E	Sweden	2011	301	16	1.17926	1	100	36.2449	NA	1	0.9	0.231812	1	1	1	NA
KB_19_G	Groundbeetles	F	Sweden	2011	117	10	1.34918	1	81.08	0	NA	0.352113	0.3	0.645308	1	0.647212	0	NA
KB_19_G	Groundbeetles	G1	Sweden	2011	53	8	1.23353	0	81.22	0.489796	NA	0.126761	0.1	0.363882	0	0.649823	0.0135135	NA
KB_19_G	Groundbeetles	H8	Sweden	2011	55	12	1.19295	0	69.65	2.44898	NA	0.133803	0.5	0.265129	0	0.434085	0.0675676	NA
KB_19_G	Groundbeetles	I9	Sweden	2011	197	12	1.31241	0	75.49	0.244898	NA	0.633803	0.5	0.555833	0	0.54298	0.00675676	NA
KB_19_G	Groundbeetles	J9	Sweden	2011	299	10	1.31585	0	68.51	0	NA	0.992958	0.3	0.56421	0	0.412829	0	NA
KB_19_G	Groundbeetles	K10	Sweden	2011	61	8	1.08401	0	77.41	0	NA	0.15493	0.1	0	0	0.578781	0	NA
KB_19_G	Groundbeetles	L10	Sweden	2011	28	10	1.40879	0	83.54	0	NA	0.0387324	0.3	0.790382	0	0.693082	0	NA
KB_19_G	Groundbeetles	M11	Sweden	2011	123	10	1.12964	0	77.77	0.489796	NA	0.373239	0.3	0.111044	0	0.585493	0.0135135	NA
KB_19_G	Groundbeetles	N94	Sweden	2011	120	12	1.41061	0	91.31	1.46939	NA	0.362676	0.5	0.794817	0	0.837964	0.0405405	NA
KB_19_G	Groundbeetles	O95	Sweden	2011	179	9	1.27465	0	56.29	8.57143	NA	0.570423	0.2	0.46394	0	0.184971	0.236486	NA
KB_19_G	Groundbeetles	P96	Sweden	2011	209	12	1.25812	0	82.73	11.5102	NA	0.676056	0.5	0.423706	0	0.677979	0.317568	NA
KB_19_G	Groundbeetles	Q99	Sweden	2011	243	10	1.20403	0	92.66	2.44898	NA	0.795775	0.3	0.292078	0	0.863136	0.0675676	NA
KB_19_G	Groundbeetles	R99	Sweden	2011	290	15	1.39881	0	85.4	5.14286	NA	0.961268	0.8	0.766106	0	0.727764	0.141892	NA
KB_19_G	Groundbeetles	SL4211	Sweden	2011	39	10	1.28378	0	46.59	3.27273	NA	0.0774648	0.3	0.486173	0	0.00410218	0.0902948	NA
KB_19_G	Groundbeetles	SL4368	Sweden	2011	68	8	1.18358	1	93.87	0	NA	0.179577	0.1	0.242312	1	0.885698	0	NA
KB_19_G	Groundbeetles	SL4449	Sweden	2011	56	11	1.32293	0	74.12	3.27273	NA	0.137324	0.4	0.581441	0	0.517434	0.0902948	NA
KB_19_G	Groundbeetles	SL5938	Sweden	2011	35	14	1.41742	1	69.28	0	NA	0.0633803	0.7	0.811376	1	0.427186	0	NA
KB_19_G	Groundbeetles	SL6957	Sweden	2011	65	16	1.41012	0	66.68	0	NA	0.169014	0.9	0.793621	0	0.378706	0	NA
KB_19_G	Groundbeetles	SL7650	Sweden	2011	74	15	1.13251	0	73.06	9.81818	NA	0.200704	0.8	0.118029	0	0.497669	0.270885	NA
KB_19_G	Groundbeetles	TM11302	Sweden	2011	26	9	1.3843	1	50.68	3.27273	NA	0.0316901	0.2	0.730788	1	0.0803655	0.0902948	NA
KB_19_G	Groundbeetles	TM13796	Sweden	2011	97	12	1.27196	1	99.86	0	NA	0.28169	0.5	0.45739	1	0.99739	0	NA
KB_19_G	Groundbeetles	TM14527	Sweden	2011	41	14	1.41594	0	90.27	0	NA	0.084507	0.7	0.807778	0	0.818572	0	NA
KB_19_G	Groundbeetles	TM3691	Sweden	2011	53	13	1.35622	1	92.72	0	NA	0.126761	0.6	0.662449	1	0.864255	0	NA
KB_19_G	Groundbeetles	TM4222	Sweden	2011	57	17	1.49492	0	60.39	3.27273	NA	0.140845	1	1	0	0.261421	0.0902948	NA
KB_19_G	Groundbeetles	TM4432	Sweden	2011	17	7	1.32326	0	46.37	0	NA	0	0	0.582242	0	0	0	NA
KB_19_G	Groundbeetles	TM5981	Sweden	2011	86	11	1.27146	1	100	0	NA	0.242958	0.4	0.456183	1	1	0	NA
KB_19_G	Groundbeetles	TM6339	Sweden	2011	103	14	1.21029	0	69.62	6.79035	NA	0.302817	0.7	0.30732	0	0.433526	0.187346	NA
KB_19_G	Groundbeetles	TM7519	Sweden	2011	25	11	1.30411	0	93.78	6.54545	NA	0.028169	0.4	0.535633	0	0.88402	0.18059	NA
KB_19_G	Groundbeetles	TM7804	Sweden	2011	108	14	1.27301	0	100	0	NA	0.320423	0.7	0.459955	0	1	0	NA
KB_19_G	Groundbeetles	TM8762	Sweden	2011	55	11	1.19783	0	75.41	0	NA	0.133803	0.4	0.276997	0	0.541488	0	NA
KB_19_G	Groundbeetles	TM9583	Sweden	2011	62	8	1.18139	0	73.42	0	NA	0.158451	0.1	0.237001	0	0.504382	0	NA
PB_5_3_G	Groundbeetles	3_1	France	2007	132	7	1.12402	3.86753	74.1333	87.6667	6000	0.726744	0.8	0.332327	0.824887	0.76227	0.753333	0.557143
PB_5_3_G	Groundbeetles	3_2	France	2007	65	3	1.05894	1.9385	64.8667	72.8667	6000	0.337209	0	0.0188595	0.32184	0.54908	0.457333	0.557143
PB_5_3_G	Groundbeetles	3_3	France	2007	20	4	1.11669	1.81369	71.1	50	5650	0.0755814	0.2	0.297051	0.289295	0.692485	0	0.407143
PB_5_3_G	Groundbeetles	3_4	France	2007	63	8	1.18557	4.53904	77.1	97.5333	5166.67	0.325581	1	0.628845	1	0.830521	0.950667	0.2
PB_5_3_G	Groundbeetles	3_5	France	2007	60	7	1.19671	3.97339	74.0333	100	6833.33	0.30814	0.8	0.682504	0.85249	0.759969	1	0.914286
PB_5_3_G	Groundbeetles	3_6	France	2007	28	4	1.16827	2.0217	67.3	86.4333	6000	0.122093	0.2	0.545473	0.343538	0.605061	0.728667	0.557143
PB_5_3_G	Groundbeetles	3_7	France	2007	16	4	1.18307	1.66809	71.8	50.6	5666.67	0.0523256	0.2	0.616778	0.251325	0.708589	0.012	0.414286
PB_5_3_G	Groundbeetles	3_8	France	2007	59	6	1.14072	2.0217	67.9	82.7333	6866.67	0.302326	0.6	0.412802	0.343538	0.618865	0.654667	0.928571
PB_5_3_G	Groundbeetles	3_9	France	2007	25	5	1.17791	3.03855	70.5333	91.3667	6433.33	0.104651	0.4	0.591937	0.608708	0.679448	0.827333	0.742857
PB_5_3_G	Groundbeetles	3_10	France	2007	115	8	1.18507	1.67502	81.6333	97.5333	6833.33	0.627907	1	0.626398	0.253133	0.934816	0.950667	0.914286
PB_5_3_G	Groundbeetles	3_11	France	2007	41	6	1.1262	2.0217	67.6333	86.4333	5966.67	0.197674	0.6	0.342851	0.343538	0.61273	0.728667	0.542857
PB_5_3_G	Groundbeetles	3_12	France	2007	115	5	1.12545	1.88303	76.4333	93.8333	7033.33	0.627907	0.4	0.339233	0.307376	0.815184	0.876667	1
PB_5_3_G	Groundbeetles	3_13	France	2007	32	5	1.23302	2.1428	64.0333	69.1333	6600	0.145349	0.4	0.857394	0.375119	0.529908	0.382667	0.814286
PB_5_3_G	Groundbeetles	3_14	France	2007	7	5	1.14798	1.88303	63.6667	64.2	6300	0	0.4	0.447764	0.307376	0.521472	0.284	0.685714
PB_5_3_G	Groundbeetles	3_15	France	2007	105	6	1.22495	2.3413	74.7333	71.6333	6166.67	0.569767	0.6	0.818528	0.426882	0.776074	0.432667	0.628571
PB_5_3_G	Groundbeetles	3_16	France	2007	31	7	1.2498	1.52248	61.8667	88.9	4700	0.139535	0.8	0.938249	0.213355	0.480061	0.778	0
PB_5_3_G	Groundbeetles	3_17	France	2007	33	4	1.05503	1.81369	68.4333	100	6100	0.151163	0.2	0	0.289295	0.631135	1	0.6
PB_5_3_G	Groundbeetles	3_18	France	2007	15	5	1.19401	2.18348	78.7333	71.6333	6066.67	0.0465116	0.4	0.669503	0.385726	0.868098	0.432667	0.585714
PB_5_3_G	Groundbeetles	3_19	France	2007	29	5	1.22502	1.9801	77.4667	69.1333	6300	0.127907	0.4	0.818855	0.332689	0.838957	0.382667	0.685714
PB_5_3_G	Groundbeetles	3_20	France	2007	82	6	1.20281	1.60569	41	72.8333	6100	0.436047	0.6	0.711876	0.235052	0	0.456667	0.6
PB_5_3_G	Groundbeetles	3_21	France	2007	32	6	1.20962	2.09103	81.9333	81.4667	5500	0.145349	0.6	0.744679	0.361619	0.941718	0.629333	0.342857
PB_5_3_G	Groundbeetles	3_22	France	2007	179	8	1.26262	3.69604	75.4	90.1333	6000	1	1	1	0.780166	0.791411	0.802667	0.557143
PB_5_3_G	Groundbeetles	3_23	France	2007	7	3	1.14808	1.53635	69.4333	86.4333	6300	0	0	0.44823	0.216971	0.654141	0.728667	0.685714
PB_5_3_G	Groundbeetles	3_24	France	2007	51	7	1.18988	1.84836	70.4	86.4333	6200	0.255814	0.8	0.649592	0.298335	0.67638	0.728667	0.642857
PB_5_3_G	Groundbeetles	3_25	France	2007	48	8	1.16234	1.85992	73.4333	72.8667	5766.67	0.238372	1	0.516913	0.301349	0.746166	0.457333	0.457143
PB_5_3_G	Groundbeetles	3_26	France	2007	95	6	1.13107	2.04481	76.2	97.5333	4900	0.511628	0.6	0.366305	0.349565	0.809816	0.950667	0.0857143
PB_5_3_G	Groundbeetles	3_27	France	2007	26	5	1.12855	0.704329	71.5667	79.0333	6500	0.110465	0.4	0.354147	0	0.703221	0.580667	0.771429
PB_5_3_G	Groundbeetles	3_28	France	2007	65	8	1.18788	1.81369	84.4667	76.5667	6600	0.337209	1	0.639949	0.289295	1	0.531333	0.814286
PB_5_3_G	Groundbeetles	3_29	France	2007	7	4	1.22869	2.21792	68.8667	72.8667	5800	0	0.2	0.83652	0.394707	0.641104	0.457333	0.471429
PB_5_3_G	Groundbeetles	3_30	France	2007	28	5	1.17668	1.67502	55.0667	79.0333	5733.33	0.122093	0.4	0.586016	0.253133	0.32362	0.580667	0.442857
PB_5_5_G	Groundbeetles	5_1	Germany	2007	118	11	1.25174	0	94.2	76.2	4322	0.317073	0.7	0.473547	0	0.995928	0.561404	0.220882
PB_5_5_G	Groundbeetles	5_2	Germany	2007	218	13	1.30838	0	80.85	94.25	5250	0.621951	0.9	0.711666	0	0.762944	0.957237	0.395778
PB_5_5_G	Groundbeetles	5_3	Germany	2007	174	14	1.3579	0	50.825	66.9	3150	0.487805	1	0.919887	0	0.238947	0.357456	0
PB_5_5_G	Groundbeetles	5_4	Germany	2007	39	4	1.26218	0	59.3	56.05	3800	0.0762195	0	0.517462	0	0.386853	0.119518	0.122503
PB_5_5_G	Groundbeetles	5_5	Germany	2007	51	11	1.37696	0	87.4	90.825	4500	0.112805	0.7	1	0	0.877254	0.882127	0.254429
PB_5_5_G	Groundbeetles	5_6	Germany	2007	342	10	1.15289	0	74.125	93.5	4600	1	0.6	0.0579486	0	0.645579	0.940789	0.273276
PB_5_5_G	Groundbeetles	5_7	Germany	2007	37	8	1.31413	4.80656	77.35	73.15	7082	0.070122	0.4	0.735846	0.577733	0.701862	0.494518	0.741048
PB_5_5_G	Groundbeetles	5_8	Germany	2007	67	7	1.28881	1.84836	86.6333	87.0333	7300	0.161585	0.3	0.629383	0.222167	0.863874	0.798977	0.782133
PB_5_5_G	Groundbeetles	5_9	Germany	2007	33	4	1.28803	5.15873	81.3	90.75	7461.5	0.0579268	0	0.626122	0.620062	0.770797	0.880482	0.812571
PB_5_5_G	Groundbeetles	5_10	Germany	2007	52	5	1.25369	8.3197	86.5	83.2	5562.5	0.115854	0.1	0.48173	1	0.861547	0.714912	0.454674
PB_5_5_G	Groundbeetles	5_11	Germany	2007	188	13	1.29432	5.98468	89.7	85.4333	6999.67	0.530488	0.9	0.652553	0.719339	0.917394	0.763889	0.725531
PB_5_5_G	Groundbeetles	5_12	Germany	2007	33	8	1.20491	4.2814	93.15	74.2	6622.27	0.0579268	0.4	0.276674	0.51461	0.977603	0.517544	0.654404
PB_5_5_G	Groundbeetles	5_13	Germany	2007	20	6	1.22614	3.64215	90.3333	80.8667	7233.33	0.0182927	0.2	0.365925	0.437774	0.928447	0.663743	0.769569
PB_5_5_G	Groundbeetles	5_14	Germany	2007	51	5	1.21183	4.40731	87.1667	77.6333	8456	0.112805	0.1	0.305774	0.529744	0.873182	0.592836	1
PB_5_5_G	Groundbeetles	5_15	Germany	2007	75	9	1.27349	5.2582	37.1333	76.4	6042.33	0.185976	0.5	0.564987	0.632019	0	0.565789	0.545106
PB_5_5_G	Groundbeetles	5_16	Germany	2007	22	7	1.20462	7.29396	73.7	83	7160	0.0243902	0.3	0.275441	0.876709	0.638162	0.710526	0.755748
PB_5_5_G	Groundbeetles	5_17	Germany	2007	14	7	1.3399	5.30115	43.2	59	7669.33	0	0.3	0.844182	0.637181	0.105876	0.184211	0.85174
PB_5_5_G	Groundbeetles	5_18	Germany	2007	78	7	1.28742	5.21217	52.3667	72.6333	7370	0.195122	0.3	0.62357	0.626486	0.265852	0.483187	0.795326
PB_5_5_G	Groundbeetles	5_19	Germany	2007	102	10	1.24333	4.60472	81.8667	89.8	6466.67	0.268293	0.6	0.43819	0.553472	0.780686	0.859649	0.625079
PB_5_5_G	Groundbeetles	5_20	Germany	2007	42	10	1.32781	4.60145	79.1667	59.8667	7733.33	0.0853659	0.6	0.793355	0.553079	0.733566	0.203216	0.863802
PB_5_5_G	Groundbeetles	5_21	Germany	2007	47	10	1.31377	4.60145	57.7	56.1333	7993.33	0.10061	0.6	0.734321	0.553079	0.35893	0.121345	0.912803
PB_5_5_G	Groundbeetles	5_22	Germany	2007	41	5	1.1391	4.50784	83.2667	55.4	8206.67	0.0823171	0.1	0	0.541828	0.805119	0.105263	0.953009
PB_5_5_G	Groundbeetles	5_23	Germany	2007	23	13	1.37591	6.85561	85.9	69.7667	7143.33	0.027439	0.9	0.995613	0.824021	0.851076	0.420322	0.752607
PB_5_5_G	Groundbeetles	5_24	Germany	2007	195	12	1.2425	5.72983	87.875	87.65	5950	0.551829	0.8	0.43471	0.688706	0.885544	0.8125	0.527704
PB_5_5_G	Groundbeetles	5_25	Germany	2007	56	7	1.33915	2.56378	91.25	96.2	6616	0.128049	0.3	0.841039	0.308158	0.944444	1	0.653223
PB_5_5_G	Groundbeetles	5_26	Germany	2007	51	9	1.32207	6.51556	88.45	71.575	6300	0.112805	0.5	0.769225	0.783148	0.895579	0.459978	0.593668
PB_5_5_G	Groundbeetles	5_27	Germany	2007	33	7	1.33345	1.39768	94.4333	75.4667	6466.67	0.0579268	0.3	0.817071	0.167997	1	0.545322	0.625079
PB_5_5_G	Groundbeetles	5_28	Germany	2007	18	4	1.27352	5.24337	89.2333	50.6	7533.33	0.0121951	0	0.565111	0.630236	0.90925	0	0.826109
PB_5_5_G	Groundbeetles	5_29	Germany	2007	53	9	1.27903	6.03653	76.6667	81.7667	6700	0.118902	0.5	0.58829	0.725571	0.689936	0.68348	0.669054
PB_5_6_G	Groundbeetles	6_1	Ireland	2007	31	10	1.30262	6.69388	45.95	100	9142.9	0.0798817	0.666667	0.739964	0.509958	0.431973	1	0.647059
PB_5_6_G	Groundbeetles	6_2	Ireland	2007	197	14	1.33846	5.15694	60.35	93.525	7413.16	0.571006	1	0.831112	0.222662	0.758503	0.919063	0.235294
PB_5_6_G	Groundbeetles	6_3	Ireland	2007	99	3	1.01173	7.03929	62.5333	58.0667	9637.11	0.281065	0.0833333	0	0.574523	0.808012	0.475833	0.764706
PB_5_6_G	Groundbeetles	6_4	Ireland	2007	14	5	1.40133	8.82943	65.1	100	8648.69	0.0295858	0.25	0.991058	0.909146	0.866213	1	0.529412
PB_5_6_G	Groundbeetles	6_6	Ireland	2007	81	8	1.2966	6.73075	37.9	95.8	10625.5	0.227811	0.5	0.724631	0.516849	0.249433	0.9475	1
PB_5_6_G	Groundbeetles	6_8	Ireland	2007	30	4	1.0858	8.15815	54.2	100	6424.74	0.0769231	0.166667	0.188429	0.783666	0.619048	1	0
PB_5_6_G	Groundbeetles	6_9	Ireland	2007	191	14	1.19245	4.40037	39.35	87.5	8000	0.553254	1	0.459706	0.0812408	0.282313	0.84375	0.374991
PB_5_6_G	Groundbeetles	6_11	Ireland	2007	9	4	1.34314	6.69388	43.4	37	9884.22	0.0147929	0.166667	0.843014	0.509958	0.37415	0.2125	0.823529
PB_5_6_G	Groundbeetles	6_12	Ireland	2007	58	5	1.24408	7.40041	58.85	60.75	9637.11	0.159763	0.25	0.591036	0.642026	0.72449	0.509375	0.764706
PB_5_6_G	Groundbeetles	6_13	Ireland	2007	31	8	1.22833	5.93557	39.95	92.35	8600	0.0798817	0.5	0.550993	0.368209	0.295918	0.904375	0.517821
PB_5_6_G	Groundbeetles	6_14	Ireland	2007	154	8	1.13154	7.65764	48.6	66.7	9637.11	0.443787	0.5	0.304785	0.69011	0.492063	0.58375	0.764706
PB_5_6_G	Groundbeetles	6_17	Ireland	2007	24	6	1.25417	7.24452	48.3	33.3	10625.5	0.0591716	0.333333	0.616719	0.612886	0.485261	0.16625	1
PB_5_6_G	Groundbeetles	6_18	Ireland	2007	118	11	1.14882	5.8911	44.1333	89.3	7660.27	0.337278	0.75	0.348728	0.359896	0.390779	0.86625	0.294118
PB_5_6_G	Groundbeetles	6_20	Ireland	2007	7	4	1.33297	6.42221	36.7	33.3	9637.11	0.00887574	0.166667	0.817158	0.459174	0.222222	0.16625	0.764706
PB_5_6_G	Groundbeetles	6_21	Ireland	2007	342	12	1.09307	6.25313	59.1	66.7	9266.45	1	0.833333	0.206907	0.427569	0.730159	0.58375	0.676471
PB_5_6_G	Groundbeetles	6_22	Ireland	2007	20	4	1.11582	8.96172	71	20	8000	0.0473373	0.166667	0.264792	0.933876	1	0	0.374991
PB_5_6_G	Groundbeetles	6_23	Ireland	2007	4	2	1.26582	9.31547	65.4	66.7	9884.22	0	0	0.646352	1	0.873016	0.58375	0.823529
PB_5_6_G	Groundbeetles	6_24	Ireland	2007	55	10	1.229	5.85574	37.7	85.7	9884.22	0.150888	0.666667	0.55269	0.353286	0.244898	0.82125	0.823529
PB_5_6_G	Groundbeetles	6_25	Ireland	2007	19	5	1.2623	8.81117	26.9	70.6	8648.69	0.0443787	0.25	0.637382	0.905733	0	0.6325	0.529412
PB_5_6_G	Groundbeetles	6_26	Ireland	2007	32	7	1.14286	8.42994	45.75	95	8648.69	0.0828402	0.416667	0.333561	0.834472	0.427438	0.9375	0.529412
PB_5_6_G	Groundbeetles	6_27	Ireland	2007	28	9	1.40485	6.39193	43.85	100	8895.79	0.0710059	0.583333	1	0.453515	0.384354	1	0.588235
PB_5_6_G	Groundbeetles	6_29	Ireland	2007	18	5	1.20446	3.96576	60.6	92.3	9884.22	0.0414201	0.25	0.490264	0	0.764172	0.90375	0.823529
PB_5_7_G	Groundbeetles	7_1	Netherlands	2007	1326	10	1.02579	0	77	28.475	4000	1	0.625	0	0	0.58107	0.0826346	0.267606
PB_5_7_G	Groundbeetles	7_2	Netherlands	2007	56	13	1.34545	0	83.8	62.7667	4700	0.0356872	1	0.96004	0	0.712197	0.536628	0.366197
PB_5_7_G	Groundbeetles	7_4	Netherlands	2007	523	5	1.10965	0	80.4	22.2333	2100	0.390281	0	0.251865	0	0.646633	0	0
PB_5_7_G	Groundbeetles	7_7	Netherlands	2007	262	7	1.08606	0	92.1333	25.4333	2300	0.192103	0.25	0.18101	0	0.872891	0.0423654	0.028169
PB_5_7_G	Groundbeetles	7_8	Netherlands	2007	215	12	1.12676	0	89.2	45	3300	0.156416	0.875	0.303236	0	0.816327	0.301412	0.169014
PB_5_7_G	Groundbeetles	7_9	Netherlands	2007	605	11	1.03713	0	98.725	29.15	2250	0.452544	0.75	0.0340522	0	1	0.0915711	0.0211268
PB_5_7_G	Groundbeetles	7_11	Netherlands	2007	401	9	1.07322	0	58.5	52.2	6000	0.297646	0.5	0.142456	0	0.224329	0.396734	0.549296
PB_5_7_G	Groundbeetles	7_12	Netherlands	2007	80	8	1.35624	0	95.8667	22.6667	4000	0.0539104	0.375	0.99244	0	0.944882	0.00573698	0.267606
PB_5_7_G	Groundbeetles	7_13	Netherlands	2007	223	10	1.29231	0	73.075	77.35	4000	0.162491	0.625	0.800451	0	0.505383	0.7297	0.267606
PB_5_7_G	Groundbeetles	7_14	Netherlands	2007	63	5	1.09011	0	83.525	38.8	5000	0.0410023	0	0.193169	0	0.706894	0.219329	0.408451
PB_5_7_G	Groundbeetles	7_16	Netherlands	2007	47	6	1.07897	3.22318	90.3667	57.8667	7500	0.0288535	0.125	0.159734	0.653608	0.838824	0.471756	0.760563
PB_5_7_G	Groundbeetles	7_17	Netherlands	2007	82	8	1.27999	4.93136	81.4333	60.6	8500	0.055429	0.375	0.763442	1	0.66656	0.507944	0.901408
PB_5_7_G	Groundbeetles	7_19	Netherlands	2007	48	6	1.05633	4.60145	84.2333	34.5	8900	0.0296128	0.125	0.0917242	0.933098	0.720553	0.162401	0.957746
PB_5_7_G	Groundbeetles	7_21	Netherlands	2007	30	10	1.33015	3.75902	94.65	70.95	8200	0.0159453	0.625	0.9141	0.762268	0.921421	0.644969	0.859155
PB_5_7_G	Groundbeetles	7_22	Netherlands	2007	45	8	1.29004	2.8127	87.2333	45.7333	7000	0.0273349	0.375	0.793622	0.570369	0.778403	0.311121	0.690141
PB_5_7_G	Groundbeetles	7_24	Netherlands	2007	1068	9	1.12817	4.39905	85.525	24.475	8800	0.8041	0.5	0.307493	0.892054	0.74546	0.0296778	0.943662
PB_5_7_G	Groundbeetles	7_25	Netherlands	2007	94	8	1.1247	2.86244	95.95	51.775	8430	0.0645406	0.375	0.297062	0.580456	0.946489	0.391108	0.891549
PB_5_7_G	Groundbeetles	7_26	Netherlands	2007	103	9	1.29203	4.73249	81.6333	94.4	8830	0.0713743	0.5	0.799616	0.959671	0.670416	0.955428	0.947887
PB_5_7_G	Groundbeetles	7_27	Netherlands	2007	180	6	1.19915	4.60145	46.8667	23	9200	0.129841	0.125	0.520658	0.933098	0	0.01015	1
PB_5_7_G	Groundbeetles	7_29	Netherlands	2007	131	9	1.24821	2.73192	93.95	70.85	9100	0.0926348	0.5	0.667989	0.553989	0.907922	0.643645	0.985915
PB_5_7_G	Groundbeetles	7_30	Netherlands	2007	9	6	1.35876	3.62671	82.7	97.7667	8100	0	0.125	1	0.735437	0.690985	1	0.84507
PB_5_8_G	Groundbeetles	8_1	Poland	2007	40	14	1.24069	3.15176	85.3333	70.3667	7100	0.132353	0.461538	0.0967157	0.497584	0.534778	0.340299	0.762712
PB_5_8_G	Groundbeetles	8_2	Poland	2007	121	21	1.43614	3.66542	88.75	97.2	5400	0.430147	0.730769	0.683105	0.616886	0.651653	1	0.474576
PB_5_8_G	Groundbeetles	8_3	Poland	2007	51	16	1.33964	2.94029	89.7	92.6	7500	0.172794	0.538462	0.393566	0.448468	0.684151	0.886908	0.830508
PB_5_8_G	Groundbeetles	8_4	Poland	2007	25	12	1.32359	1.88014	98.9333	78.3667	8500	0.0772059	0.384615	0.34543	0.202236	1	0.53698	1
PB_5_8_G	Groundbeetles	8_5	Poland	2007	82	20	1.31016	1.40866	93.1667	72.2333	3950	0.286765	0.692308	0.305129	0.0927307	0.802737	0.386191	0.228814
PB_5_8_G	Groundbeetles	8_6	Poland	2007	35	15	1.45683	2.94501	90.5	90.2333	7250	0.113971	0.5	0.745182	0.449564	0.711517	0.828724	0.788136
PB_5_8_G	Groundbeetles	8_7	Poland	2007	98	21	1.35423	1.52248	91.8667	61.1	5900	0.345588	0.730769	0.437368	0.119168	0.758267	0.112477	0.559322
PB_5_8_G	Groundbeetles	8_9	Poland	2007	225	25	1.34307	1.76227	76.475	70.4	4475	0.8125	0.884615	0.40386	0.17486	0.231756	0.341119	0.317797
PB_5_8_G	Groundbeetles	8_10	Poland	2007	99	21	1.44015	1.18829	93.2333	74.7667	6200	0.349265	0.730769	0.695142	0.0415478	0.805017	0.448474	0.610169
PB_5_8_G	Groundbeetles	8_11	Poland	2007	4	2	1.20846	2.04654	69.7	83.3	6700	0	0	0	0.240886	0	0.658267	0.694915
PB_5_8_G	Groundbeetles	8_12	Poland	2007	49	18	1.34885	2.09103	93.05	64.85	6650	0.165441	0.615385	0.42122	0.251219	0.798746	0.204671	0.686441
PB_5_8_G	Groundbeetles	8_13	Poland	2007	131	20	1.3285	2.65669	91.5	56.525	6700	0.466912	0.692308	0.360153	0.382599	0.745724	0	0.694915
PB_5_8_G	Groundbeetles	8_14	Poland	2007	81	18	1.34339	4.0953	92.2667	90.7333	6800	0.283088	0.615385	0.404835	0.71673	0.77195	0.841016	0.711864
PB_5_8_G	Groundbeetles	8_15	Poland	2007	108	19	1.49642	3.99486	88.7333	71	3600	0.382353	0.653846	0.863949	0.693402	0.651083	0.35587	0.169492
PB_5_8_G	Groundbeetles	8_16	Poland	2007	33	15	1.39905	3.26684	94.3	66.7	4600	0.106618	0.5	0.571818	0.524312	0.841505	0.250154	0.338983
PB_5_8_G	Groundbeetles	8_17	Poland	2007	75	20	1.37245	2.17134	85.4	65.4333	5300	0.261029	0.692308	0.492008	0.269872	0.537058	0.219012	0.457627
PB_5_8_G	Groundbeetles	8_18	Poland	2007	73	18	1.54176	1.99107	98.3	78.125	4625	0.253676	0.615385	1	0.228003	0.978335	0.531039	0.34322
PB_5_8_G	Groundbeetles	8_19	Poland	2007	180	28	1.5109	1.7276	82.1333	81.4667	5033.33	0.647059	1	0.907417	0.166808	0.425314	0.613194	0.412429
PB_5_8_G	Groundbeetles	8_20	Poland	2007	54	15	1.3898	1.02327	85.3667	91.3333	5700	0.183824	0.5	0.544067	0.00322076	0.535918	0.855767	0.525424
PB_5_8_G	Groundbeetles	8_21	Poland	2007	276	23	1.46979	1.0094	88.9333	86.4333	2600	1	0.807692	0.784077	0	0.657925	0.7353	0
PB_5_8_G	Groundbeetles	8_22	Poland	2007	154	20	1.39382	1.55426	90.1	85.1667	5200	0.551471	0.692308	0.556127	0.126549	0.697834	0.704159	0.440678
PB_5_8_G	Groundbeetles	8_23	Poland	2007	207	26	1.37105	2.29615	83.45	72.225	6650	0.746324	0.923077	0.487805	0.298859	0.470353	0.385986	0.686441
PB_5_8_G	Groundbeetles	8_24	Poland	2007	52	14	1.31407	5.31492	86.2333	93.7	6300	0.176471	0.461538	0.316856	1	0.565564	0.913952	0.627119
PB_5_8_G	Groundbeetles	8_25	Poland	2007	101	14	1.37052	2.36548	97.4667	95.6667	7200	0.356618	0.461538	0.486228	0.314963	0.949829	0.962303	0.779661
PB_5_8_G	Groundbeetles	8_26	Poland	2007	69	14	1.29179	1.8004	79.3	95.6667	5100	0.238971	0.461538	0.250012	0.183717	0.328392	0.962303	0.423729
PB_5_8_G	Groundbeetles	8_29	Poland	2007	93	15	1.21077	1.8732	81.1	76.5333	6100	0.327206	0.5	0.00694381	0.200626	0.389966	0.491907	0.59322
PB_5_8_G	Groundbeetles	8_30	Poland	2007	79	23	1.49531	2.06041	78.7667	79.6333	2600	0.275735	0.807692	0.860618	0.244106	0.310148	0.568121	0
PB_5_10_G	Groundbeetles	10_1	Sweden	2007	17	6	1.26628	1.74436	62.1	91.25	6650	0.025641	0.181818	0.409206	0.65659	0.428254	0.861756	0.703297
PB_5_10_G	Groundbeetles	10_2	Sweden	2007	28	9	1.31347	0	38.3667	94.1	4533.33	0.0538462	0.454545	0.526122	0	0.00651562	0.919273	0.238095
PB_5_10_G	Groundbeetles	10_3	Sweden	2007	34	6	1.18307	1.74436	38	88.375	5375	0.0692308	0.181818	0.203	0.65659	0	0.803734	0.423077
PB_5_10_G	Groundbeetles	10_4	Sweden	2007	18	5	1.23194	2.65669	52.4	89.3	6500	0.0282051	0.0909091	0.324099	1	0.255886	0.822402	0.67033
PB_5_10_G	Groundbeetles	10_6	Sweden	2007	107	10	1.31982	2.51802	66.4	94.2333	7000	0.25641	0.545455	0.541858	0.947803	0.504665	0.921964	0.78022
PB_5_10_G	Groundbeetles	10_7	Sweden	2007	7	4	1.36465	0	72.775	48.55	3750	0	0	0.652947	0	0.617948	0	0.0659341
PB_5_10_G	Groundbeetles	10_8	Sweden	2007	37	7	1.38062	2.33082	74.1333	68.8	7244.67	0.0769231	0.272727	0.692511	0.877338	0.642085	0.408678	0.833993
PB_5_10_G	Groundbeetles	10_9	Sweden	2007	169	12	1.28667	1.74436	60.2	80.675	4500	0.415385	0.727273	0.459726	0.65659	0.394491	0.648335	0.230769
PB_5_10_G	Groundbeetles	10_10	Sweden	2007	91	9	1.20865	1.74436	53.2333	67.7667	6500	0.215385	0.454545	0.266398	0.65659	0.270695	0.387824	0.67033
PB_5_10_G	Groundbeetles	10_11	Sweden	2007	33	8	1.31647	1.82063	61.9667	83.8333	7000	0.0666667	0.363636	0.533557	0.685298	0.425885	0.712075	0.78022
PB_5_10_G	Groundbeetles	10_12	Sweden	2007	116	7	1.29566	0	71.7	92.875	3500	0.279487	0.272727	0.482	0	0.598845	0.894551	0.010989
PB_5_10_G	Groundbeetles	10_14	Sweden	2007	44	10	1.3542	0	60.9333	76.2	3766.67	0.0948718	0.545455	0.627066	0	0.407523	0.558022	0.0695971
PB_5_10_G	Groundbeetles	10_18	Sweden	2007	59	9	1.36996	0	65.6	92.4333	3800	0.133333	0.454545	0.666111	0	0.490449	0.885637	0.0769231
PB_5_10_G	Groundbeetles	10_19	Sweden	2007	113	11	1.48587	2.44869	94.275	95.175	6250	0.271795	0.636364	0.953327	0.921705	1	0.940969	0.615385
PB_5_10_G	Groundbeetles	10_20	Sweden	2007	125	13	1.35846	1.70276	78.25	94	7000	0.302564	0.818182	0.637613	0.640931	0.715238	0.917255	0.78022
PB_5_10_G	Groundbeetles	10_21	Sweden	2007	250	13	1.39888	0	72.0667	70.1333	3500	0.623077	0.818182	0.737769	0	0.605361	0.435587	0.010989
PB_5_10_G	Groundbeetles	10_22	Sweden	2007	21	9	1.40583	1.64035	47.05	90.5	7250	0.0358974	0.454545	0.754995	0.617442	0.160817	0.84662	0.835165
PB_5_10_G	Groundbeetles	10_23	Sweden	2007	45	9	1.30462	2.59429	72	94.425	7750	0.0974359	0.454545	0.504204	0.976512	0.604176	0.925832	0.945055
PB_5_10_G	Groundbeetles	10_24	Sweden	2007	41	9	1.29192	0.704329	57.3	97.3333	8000	0.0871795	0.454545	0.472738	0.265115	0.342959	0.984527	1
PB_5_10_G	Groundbeetles	10_25	Sweden	2007	17	7	1.31675	0	73.1	70.8667	6000	0.025641	0.272727	0.534252	0	0.623723	0.450387	0.56044
PB_5_10_G	Groundbeetles	10_26	Sweden	2007	35	9	1.34176	0	54.1	98.1	3833.33	0.0717949	0.454545	0.596231	0	0.286095	1	0.0842491
PB_5_10_G	Groundbeetles	10_27	Sweden	2007	62	6	1.21445	2.04847	93.4667	79.3333	6166.67	0.141026	0.181818	0.280754	0.77106	0.985636	0.621258	0.59707
PB_5_10_G	Groundbeetles	10_28	Sweden	2007	95	10	1.38782	1.63342	67.75	84.25	5600	0.225641	0.545455	0.710351	0.614833	0.528654	0.720484	0.472527
PB_5_10_G	Groundbeetles	10_29	Sweden	2007	24	7	1.34563	2.44869	65.4	86.6333	6000	0.0435897	0.272727	0.60581	0.921705	0.486895	0.768584	0.56044
PB_5_10_G	Groundbeetles	10_30	Sweden	2007	397	13	1.22178	0	85.1333	97.9667	3450	1	0.818182	0.298921	0	0.837554	0.997309	0
PB_5_10_G	Groundbeetles	10_31	Sweden	2007	102	15	1.36169	2.44869	68.175	62.475	7000	0.24359	1	0.645606	0.921705	0.536206	0.281029	0.78022
PB_5_10_G	Groundbeetles	10_33	Sweden	2007	116	7	1.10115	1.77113	47.4667	76.3667	6000	0.279487	0.272727	0	0.666667	0.168222	0.561386	0.56044
PB_5_10_G	Groundbeetles	10_34	Sweden	2007	7	5	1.30736	0.843963	59.3667	89.5667	4733.33	0	0.0909091	0.510997	0.317674	0.379683	0.827783	0.282051
PB_5_10_G	Groundbeetles	10_35	Sweden	2007	80	12	1.38937	1.95236	54.2	80.9	5750	0.187179	0.727273	0.714195	0.734885	0.287872	0.652876	0.505495
PB_5_10_G	Groundbeetles	10_36	Sweden	2007	54	15	1.50471	1.78596	50.8667	81.6667	6000	0.120513	1	1	0.672249	0.228639	0.668348	0.56044
PB_8_G	Groundbeetles	EKBAD1	Germany	2013	175	18	1.33862	1	70.97	NA	88	0.0466238	0	0.563667	1	0.640273	NA	0.818182
PB_8_G	Groundbeetles	EKMIT1	Germany	2013	768	34	1.3006	1	83.51	NA	85	1	1	0.429269	1	0.795663	NA	0.779221
PB_8_G	Groundbeetles	EKMIT2	Germany	2013	550	26	1.34411	1	97.1	NA	85	0.649518	0.5	0.583062	1	0.964064	NA	0.779221
PB_8_G	Groundbeetles	EKMUL1	Germany	2013	216	23	1.32311	1	100	NA	89	0.11254	0.3125	0.508822	1	1	NA	0.831169
PB_8_G	Groundbeetles	EKROD1	Germany	2013	243	24	1.43291	1	60.4	NA	78	0.155949	0.375	0.896983	1	0.509294	NA	0.688312
PB_8_G	Groundbeetles	EKROD2	Germany	2013	183	27	1.41411	1	86.54	NA	78	0.0594855	0.5625	0.830523	1	0.833209	NA	0.688312
PB_8_G	Groundbeetles	EKTEN1	Germany	2013	151	19	1.28912	1	98.42	NA	91	0.00803859	0.0625	0.388691	1	0.980421	NA	0.857143
PB_8_G	Groundbeetles	EKTEN2	Germany	2013	234	25	1.31695	1	100	NA	91	0.141479	0.4375	0.487048	1	1	NA	0.857143
PB_8_G	Groundbeetles	EKWIE1	Germany	2013	230	27	1.2737	1	24.8	NA	83	0.135048	0.5625	0.334184	1	0.0681537	NA	0.753247
PB_8_G	Groundbeetles	EOBAD1	Germany	2013	293	18	1.33637	0	56.26	NA	45	0.236334	0	0.555719	0	0.457993	NA	0.25974
PB_8_G	Groundbeetles	EOMIT1	Germany	2013	574	28	1.28424	0	90.77	NA	50	0.688103	0.625	0.371422	0	0.885626	NA	0.324675
PB_8_G	Groundbeetles	EOMIT2	Germany	2013	275	25	1.46205	0	91.97	NA	50	0.207395	0.4375	1	0	0.900496	NA	0.324675
PB_8_G	Groundbeetles	EOMUL1	Germany	2013	348	34	1.44939	0	78.01	NA	40	0.324759	1	0.955253	0	0.727509	NA	0.194805
PB_8_G	Groundbeetles	EOROD1	Germany	2013	342	24	1.35435	0	62.86	NA	43	0.315113	0.375	0.619282	0	0.539777	NA	0.233766
PB_8_G	Groundbeetles	EOROD2	Germany	2013	301	28	1.37855	0	75.38	NA	43	0.249196	0.625	0.704837	0	0.694919	NA	0.233766
PB_8_G	Groundbeetles	EOTEN1	Germany	2013	398	24	1.28095	0	100	NA	60	0.405145	0.375	0.359814	0	1	NA	0.454545
PB_8_G	Groundbeetles	EOTEN2	Germany	2013	286	21	1.22207	0	100	NA	60	0.22508	0.1875	0.151673	0	1	NA	0.454545
PB_8_G	Groundbeetles	EOWIE1	Germany	2013	768	34	1.30351	0	44.82	NA	45	1	1	0.439545	0	0.316233	NA	0.25974
PB_8_G	Groundbeetles	WKASC1	Germany	2013	146	26	1.31283	1	76.43	NA	75	0	0.5	0.472485	1	0.707931	NA	0.649351
PB_8_G	Groundbeetles	WKASC2	Germany	2013	243	23	1.19128	1	68.18	NA	100	0.155949	0.3125	0.0428043	1	0.6057	NA	0.974026
PB_8_G	Groundbeetles	WKBOD1	Germany	2013	220	19	1.30367	1	92.01	NA	80	0.118971	0.0625	0.440129	1	0.900991	NA	0.714286
PB_8_G	Groundbeetles	WKBOD2	Germany	2013	362	21	1.24333	1	92.77	NA	80	0.347267	0.1875	0.226823	1	0.910409	NA	0.714286
PB_8_G	Groundbeetles	WKETZ1	Germany	2013	215	31	1.23894	1	48.61	NA	80	0.110932	0.8125	0.211279	1	0.363197	NA	0.714286
PB_8_G	Groundbeetles	WKETZ2	Germany	2013	231	23	1.17917	1	58.57	NA	80	0.136656	0.3125	0	1	0.486617	NA	0.714286
PB_8_G	Groundbeetles	WKLAN1	Germany	2013	334	22	1.22131	1	69.81	NA	80	0.302251	0.25	0.148969	1	0.625898	NA	0.714286
PB_8_G	Groundbeetles	WKREI1	Germany	2013	249	24	1.28443	1	82.76	NA	102	0.165595	0.375	0.372116	1	0.786369	NA	1
PB_8_G	Groundbeetles	WKWAA1	Germany	2013	275	24	1.28313	1	19.3	NA	90	0.207395	0.375	0.367506	1	0	NA	0.844156
PB_8_G	Groundbeetles	WOASC1	Germany	2013	154	28	1.3712	0	58.15	NA	40	0.0128617	0.625	0.678856	0	0.481413	NA	0.194805
PB_8_G	Groundbeetles	WOASC2	Germany	2013	394	27	1.31025	0	57.62	NA	40	0.398714	0.5625	0.463368	0	0.474845	NA	0.194805
PB_8_G	Groundbeetles	WOBOD1	Germany	2013	346	32	1.33019	0	77.59	NA	40	0.321543	0.875	0.533856	0	0.722305	NA	0.194805
PB_8_G	Groundbeetles	WOBOD2	Germany	2013	380	31	1.4196	0	89.26	NA	40	0.376206	0.8125	0.849932	0	0.866914	NA	0.194805
PB_8_G	Groundbeetles	WOETZ1	Germany	2013	333	24	1.29932	0	65.63	NA	50	0.300643	0.375	0.424755	0	0.574102	NA	0.324675
PB_8_G	Groundbeetles	WOETZ2	Germany	2013	153	18	1.26265	0	72.16	NA	50	0.011254	0	0.295106	0	0.655019	NA	0.324675
PB_8_G	Groundbeetles	WOLAN1	Germany	2013	655	27	1.32687	0	70.43	NA	45	0.818328	0.5625	0.522149	0	0.633581	NA	0.25974
PB_8_G	Groundbeetles	WOREI1	Germany	2013	206	26	1.38816	0	97.22	NA	39	0.096463	0.5	0.738782	0	0.965551	NA	0.181818
PB_8_G	Groundbeetles	WOWAA1	Germany	2013	488	30	1.29514	0	27.25	NA	25	0.549839	0.75	0.409971	0	0.098513	NA	0
ED_13_G	Groundbeetles	A1	France	2013	521	30	1.18768	0	55.4	NA	NA	0.285246	1	0.543139	0	0.610125	NA	NA
ED_13_G	Groundbeetles	A2	France	2013	420	20	1.21659	1	48.77	NA	NA	0.219016	0.375	0.651599	1	0.526634	NA	NA
ED_13_G	Groundbeetles	B1	France	2013	917	26	1.16278	0	85.17	NA	NA	0.544918	0.75	0.449687	0	0.985014	NA	NA
ED_13_G	Groundbeetles	B2	France	2013	315	23	1.17336	1	86.36	NA	NA	0.150164	0.5625	0.489383	1	1	NA	NA
ED_13_G	Groundbeetles	C1	France	2013	1181	29	1.1657	0	61.3	NA	NA	0.718033	0.9375	0.460643	0	0.684423	NA	NA
ED_13_G	Groundbeetles	C2	France	2013	555	16	1.23489	1	66.17	NA	NA	0.307541	0.125	0.72022	1	0.74575	NA	NA
ED_13_G	Groundbeetles	D1	France	2013	333	26	1.18461	0	79.44	NA	NA	0.161967	0.75	0.53162	0	0.912857	NA	NA
ED_13_G	Groundbeetles	D2	France	2013	230	17	1.1779	1	61.54	NA	NA	0.0944262	0.1875	0.506432	1	0.687445	NA	NA
ED_13_G	Groundbeetles	E1	France	2013	333	21	1.14003	0	36.6	NA	NA	0.161967	0.4375	0.364337	0	0.373379	NA	NA
ED_13_G	Groundbeetles	E2	France	2013	413	20	1.20637	1	44.4	NA	NA	0.214426	0.375	0.613233	1	0.471603	NA	NA
ED_13_G	Groundbeetles	F1	France	2013	319	24	1.14584	0	58.1	NA	NA	0.152787	0.625	0.386164	0	0.644125	NA	NA
ED_13_G	Groundbeetles	F2	France	2013	458	25	1.18917	1	48.52	NA	NA	0.243934	0.6875	0.548708	1	0.523486	NA	NA
ED_13_G	Groundbeetles	G1	France	2013	278	19	1.14856	0	45.4	NA	NA	0.125902	0.3125	0.396341	0	0.484196	NA	NA
ED_13_G	Groundbeetles	G2	France	2013	352	21	1.14701	1	51.23	NA	NA	0.174426	0.4375	0.390525	1	0.557612	NA	NA
ED_13_G	Groundbeetles	H1	France	2013	1023	23	1.1307	0	80.4	NA	NA	0.614426	0.5625	0.329355	0	0.924946	NA	NA
ED_13_G	Groundbeetles	H2	France	2013	338	18	1.19897	1	80.99	NA	NA	0.165246	0.25	0.585472	1	0.932376	NA	NA
ED_13_G	Groundbeetles	I1	France	2013	511	23	1.28618	0	32.51	NA	NA	0.278689	0.5625	0.912676	0	0.321874	NA	NA
ED_13_G	Groundbeetles	I2	France	2013	234	20	1.17425	1	44.58	NA	NA	0.0970492	0.375	0.492736	1	0.47387	NA	NA
ED_13_G	Groundbeetles	J1	France	2013	199	27	1.11739	0	41.26	NA	NA	0.0740984	0.8125	0.279406	0	0.432061	NA	NA
ED_13_G	Groundbeetles	J2	France	2013	170	14	1.23654	1	18.89	NA	NA	0.055082	0	0.726411	1	0.150359	NA	NA
ED_13_G	Groundbeetles	K1	France	2013	1611	22	1.1053	0	68.74	NA	NA	1	0.5	0.234062	0	0.778114	NA	NA
ED_13_G	Groundbeetles	K2	France	2013	224	17	1.22254	1	71.37	NA	NA	0.0904918	0.1875	0.673897	1	0.811233	NA	NA
ED_13_G	Groundbeetles	L1	France	2013	750	22	1.13906	0	6.95	NA	NA	0.43541	0.5	0.360725	0	0	NA	NA
ED_13_G	Groundbeetles	L2	France	2013	494	18	1.18888	1	8.31	NA	NA	0.267541	0.25	0.547611	1	0.0171263	NA	NA
ED_13_G	Groundbeetles	M1	France	2013	945	24	1.1858	0	67.04	NA	NA	0.563279	0.625	0.536054	0	0.756706	NA	NA
ED_13_G	Groundbeetles	M2	France	2013	681	26	1.28369	1	67.22	NA	NA	0.390164	0.75	0.903319	1	0.758972	NA	NA
ED_13_G	Groundbeetles	N1	France	2013	760	22	1.15964	0	66.17	NA	NA	0.441967	0.5	0.43791	0	0.74575	NA	NA
ED_13_G	Groundbeetles	N2	France	2013	238	25	1.19694	1	61.96	NA	NA	0.0996721	0.6875	0.577861	1	0.692734	NA	NA
ED_13_G	Groundbeetles	O1	France	2013	807	25	1.11208	0	35.52	NA	NA	0.472787	0.6875	0.259496	0	0.359778	NA	NA
ED_13_G	Groundbeetles	O2	France	2013	1092	18	1.04291	1	27.37	NA	NA	0.659672	0.25	0	1	0.257146	NA	NA
ED_13_G	Groundbeetles	P1	France	2013	709	26	1.12337	0	34.56	NA	NA	0.408525	0.75	0.301872	0	0.347689	NA	NA
ED_13_G	Groundbeetles	P2	France	2013	224	22	1.15922	1	13.03	NA	NA	0.0904918	0.5	0.436342	1	0.0765647	NA	NA
ED_13_G	Groundbeetles	Q1	France	2013	425	19	1.14701	0	36.3	NA	NA	0.222295	0.3125	0.390529	0	0.369601	NA	NA
ED_13_G	Groundbeetles	Q2	France	2013	480	18	1.114	1	20.65	NA	NA	0.258361	0.25	0.266694	1	0.172522	NA	NA
ED_13_G	Groundbeetles	R1	France	2013	180	27	1.30946	0	27.36	NA	NA	0.0616393	0.8125	1	0	0.257021	NA	NA
ED_13_G	Groundbeetles	R2	France	2013	86	21	1.18281	1	19.52	NA	NA	0	0.4375	0.524854	1	0.158292	NA	NA
ED_13_G	Groundbeetles	S1	France	2013	512	29	1.21513	0	51.96	NA	NA	0.279344	0.9375	0.646087	0	0.566805	NA	NA
ED_13_G	Groundbeetles	S2	France	2013	130	22	1.16012	1	55.92	NA	NA	0.0288525	0.5	0.43971	1	0.616673	NA	NA
ED_13_G	Groundbeetles	T1	France	2013	573	27	1.28357	0	34.61	NA	NA	0.319344	0.8125	0.902869	0	0.348319	NA	NA
ED_13_G	Groundbeetles	T2	France	2013	93	25	1.30042	1	49.66	NA	NA	0.00459016	0.6875	0.966092	1	0.537842	NA	NA
ED_15_G	Groundbeetles	A1	France	2015	746	37	1.2751	0	55.4	NA	NA	0.108821	0.62963	0.936408	0	0.541129	NA	NA
ED_15_G	Groundbeetles	A2	France	2015	506	20	1.2428	1	48.77	NA	NA	0.0360715	0	0.747963	1	0.442863	NA	NA
ED_15_G	Groundbeetles	B1	France	2015	3104	40	1.20139	0	85.17	NA	NA	0.823583	0.740741	0.506349	0	0.982363	NA	NA
ED_15_G	Groundbeetles	B2	France	2015	586	28	1.20435	1	86.36	NA	NA	0.0603213	0.296296	0.523612	1	1	NA	NA
ED_15_G	Groundbeetles	C1	France	2015	954	31	1.23031	0	61.3	NA	NA	0.17187	0.407407	0.675057	0	0.628576	NA	NA
ED_15_G	Groundbeetles	C2	France	2015	1077	28	1.28599	1	66.17	NA	NA	0.209154	0.296296	1	1	0.700756	NA	NA
ED_15_G	Groundbeetles	D1	France	2015	1184	25	1.1305	0	79.44	NA	NA	0.241588	0.185185	0.0926505	0	0.897436	NA	NA
ED_15_G	Groundbeetles	D2	France	2015	391	24	1.23669	1	61.54	NA	NA	0.00121249	0.148148	0.7123	1	0.632133	NA	NA
ED_15_G	Groundbeetles	E1	France	2015	1410	31	1.19997	0	36.6	NA	NA	0.310094	0.407407	0.49803	0	0.262487	NA	NA
ED_15_G	Groundbeetles	E2	France	2015	508	27	1.19356	1	44.4	NA	NA	0.0366778	0.259259	0.460629	1	0.378094	NA	NA
ED_15_G	Groundbeetles	F1	France	2015	878	20	1.24764	0	58.1	NA	NA	0.148833	0	0.77619	0	0.581147	NA	NA
ED_15_G	Groundbeetles	F2	France	2015	529	32	1.20519	1	48.52	NA	NA	0.0430433	0.444444	0.528508	1	0.439158	NA	NA
ED_15_G	Groundbeetles	G1	France	2015	848	40	1.22555	0	45.4	NA	NA	0.139739	0.740741	0.647325	0	0.392915	NA	NA
ED_15_G	Groundbeetles	G2	France	2015	463	32	1.24567	1	51.23	NA	NA	0.0230373	0.444444	0.76468	1	0.479324	NA	NA
ED_15_G	Groundbeetles	H1	France	2015	1198	47	1.19174	0	80.4	NA	NA	0.245832	1	0.450017	0	0.911664	NA	NA
ED_15_G	Groundbeetles	H2	France	2015	965	38	1.11462	1	80.99	NA	NA	0.175205	0.666667	0	1	0.920409	NA	NA
ED_15_G	Groundbeetles	I1	France	2015	3686	46	1.18224	0	32.51	NA	NA	1	0.962963	0.394611	0	0.201867	NA	NA
ED_15_G	Groundbeetles	I2	France	2015	561	26	1.25957	1	44.58	NA	NA	0.0527433	0.222222	0.845787	1	0.380762	NA	NA
ED_15_G	Groundbeetles	J1	France	2015	1778	44	1.23754	0	41.26	NA	NA	0.421643	0.888889	0.717265	0	0.331555	NA	NA
ED_15_G	Groundbeetles	J2	France	2015	387	30	1.18725	1	18.89	NA	NA	0	0.37037	0.423804	1	0	NA	NA
caba01_G	Groundbeetles	Ang1	Sweden	2007	836	11	1.05573	NA	100	-71	NA	1	0.545455	0	NA	1	0.958279	NA
caba01_G	Groundbeetles	Ang2	Sweden	2007	442	8	1.19285	NA	100	-111	NA	0.508115	0.272727	0.377986	NA	1	0.906128	NA
caba01_G	Groundbeetles	BAs1	Sweden	2007	49	7	1.26691	NA	78.86	-355	NA	0.0174782	0.181818	0.582117	NA	0.701328	0.588005	NA
caba01_G	Groundbeetles	BAs2	Sweden	2007	134	14	1.28993	NA	83.52	-436	NA	0.123596	0.818182	0.64556	NA	0.767166	0.482399	NA
caba01_G	Groundbeetles	Bill1	Sweden	2007	46	5	1.27809	NA	55.69	-137	NA	0.0137328	0	0.61292	NA	0.373976	0.872229	NA
caba01_G	Groundbeetles	Bill2	Sweden	2007	39	7	1.37504	NA	56.26	-39	NA	0.00499376	0.181818	0.880175	NA	0.382029	1	NA
caba01_G	Groundbeetles	Bor1	Sweden	2007	552	15	1.10175	NA	99.81	-110	NA	0.645443	0.909091	0.126873	NA	0.997316	0.907432	NA
caba01_G	Groundbeetles	Bor2	Sweden	2007	302	13	1.26755	NA	95.7	-149	NA	0.333333	0.727273	0.583889	NA	0.939248	0.856584	NA
caba01_G	Groundbeetles	FrA1	Sweden	2007	131	11	1.37539	NA	98.48	-327	NA	0.11985	0.545455	0.881138	NA	0.978525	0.624511	NA
caba01_G	Groundbeetles	FrA2	Sweden	2007	99	11	1.3955	NA	95.01	-235	NA	0.0799001	0.545455	0.936558	NA	0.9295	0.744459	NA
caba01_G	Groundbeetles	Gud1	Sweden	2007	70	14	1.39955	NA	74.32	-184	NA	0.0436954	0.818182	0.947715	NA	0.637186	0.810952	NA
caba01_G	Groundbeetles	Gud2	Sweden	2007	61	16	1.40457	NA	70.11	-96	NA	0.0324594	1	0.961567	NA	0.577706	0.925684	NA
caba01_G	Groundbeetles	Kvi1	Sweden	2007	35	13	1.40471	NA	64.56	-118	NA	0	0.727273	0.961945	NA	0.499294	0.897001	NA
caba01_G	Groundbeetles	Kvi2	Sweden	2007	136	12	1.24711	NA	58.7	-806	NA	0.126092	0.636364	0.527529	NA	0.416502	0	NA
caba01_G	Groundbeetles	Ron1	Sweden	2007	156	10	1.20782	NA	75.58	-161	NA	0.151061	0.454545	0.419228	NA	0.654987	0.840939	NA
caba01_G	Groundbeetles	Ron2	Sweden	2007	60	8	1.35865	NA	84.97	-253	NA	0.031211	0.272727	0.835	NA	0.787652	0.720991	NA
caba01_G	Groundbeetles	Sod1	Sweden	2007	77	9	1.41225	NA	100	-304	NA	0.0524345	0.363636	0.982717	NA	1	0.654498	NA
caba01_G	Groundbeetles	Sod2	Sweden	2007	65	8	1.41852	NA	100	-227	NA	0.0374532	0.272727	1	NA	1	0.754889	NA
caba01_G	Groundbeetles	SoR1	Sweden	2007	63	10	1.25072	NA	29.22	-85	NA	0.0349563	0.454545	0.537486	NA	0	0.940026	NA
caba01_G	Groundbeetles	SoR2	Sweden	2007	49	8	1.24834	NA	37.91	-167	NA	0.0174782	0.272727	0.53094	NA	0.122775	0.833116	NA
caba01_G	Groundbeetles	Tyg1	Sweden	2007	168	12	1.38003	NA	91.72	-173	NA	0.166042	0.636364	0.893913	NA	0.883018	0.825293	NA
caba01_G	Groundbeetles	Tyg2	Sweden	2007	283	13	1.28233	NA	98.99	-175	NA	0.309613	0.727273	0.624615	NA	0.98573	0.822686	NA
caba01_G	Groundbeetles	Vvi1	Sweden	2007	83	9	1.31078	NA	100	-80	NA	0.0599251	0.363636	0.703044	NA	1	0.946545	NA
caba01_G	Groundbeetles	Vvi2	Sweden	2007	183	10	1.23675	NA	100	-183	NA	0.184769	0.454545	0.498973	NA	1	0.812256	NA
diekoet01_G	Groundbeetles	KinK1	Germany	2007	657	22	1.33502	1	86.02	NA	NA	0.320197	0.5	0.644656	1	0.940986	NA	NA
diekoet01_G	Groundbeetles	KinK2	Germany	2007	137	21	1.26546	1	64.61	NA	NA	0	0.375	0.443953	1	0.0755861	NA	NA
diekoet01_G	Groundbeetles	KinK3	Germany	2007	789	21	1.26006	1	79.38	NA	NA	0.401478	0.375	0.428372	1	0.672595	NA	NA
diekoet01_G	Groundbeetles	KinO1	Germany	2007	696	23	1.29856	1	86.87	NA	NA	0.344212	0.625	0.539472	1	0.975344	NA	NA
diekoet01_G	Groundbeetles	KinO2	Germany	2007	147	20	1.36286	1	69.99	NA	NA	0.00615764	0.25	0.725	1	0.293048	NA	NA
diekoet01_G	Groundbeetles	KinO3	Germany	2007	1761	23	1.11159	1	62.74	NA	NA	1	0.625	0	1	0	NA	NA
diekoet01_G	Groundbeetles	OinK1	Germany	2007	921	21	1.30743	0	80.79	NA	NA	0.482759	0.375	0.56507	0	0.729588	NA	NA
diekoet01_G	Groundbeetles	OinK2	Germany	2007	222	24	1.29679	0	73.75	NA	NA	0.0523399	0.75	0.534355	0	0.445028	NA	NA
diekoet01_G	Groundbeetles	OinK3	Germany	2007	1599	26	1.13589	0	79.49	NA	NA	0.900246	1	0.0700961	0	0.677041	NA	NA
diekoet01_G	Groundbeetles	OinO1	Germany	2007	287	18	1.39825	0	66.01	NA	NA	0.0923645	0	0.827096	0	0.132175	NA	NA
diekoet01_G	Groundbeetles	OinO2	Germany	2007	290	19	1.45817	0	78.58	NA	NA	0.0942118	0.125	1	0	0.640259	NA	NA
diekoet01_G	Groundbeetles	OinO3	Germany	2007	339	21	1.39881	0	87.48	NA	NA	0.124384	0.375	0.828739	0	1	NA	NA
entl01_G	Groundbeetles	1.1	Switzerland	2005	333	19	1.1291	0	66.77	NA	NA	0.321379	0.8	0.353597	0	0.225268	NA	NA
entl01_G	Groundbeetles	1.2	Switzerland	2005	427	20	1.18368	1	73.44	NA	NA	0.451034	0.9	0.625857	1	0.384267	NA	NA
entl01_G	Groundbeetles	2.1	Switzerland	2005	100	13	1.05822	0	99.27	NA	NA	0	0.2	0	0	1	NA	NA
entl01_G	Groundbeetles	2.2	Switzerland	2005	278	15	1.25868	1	98.38	NA	NA	0.245517	0.4	1	1	0.978784	NA	NA
entl01_G	Groundbeetles	3.1	Switzerland	2005	432	18	1.15262	0	62.36	NA	NA	0.457931	0.7	0.470925	0	0.120143	NA	NA
entl01_G	Groundbeetles	3.2	Switzerland	2005	120	15	1.13625	1	62.54	NA	NA	0.0275862	0.4	0.389237	1	0.124434	NA	NA
entl01_G	Groundbeetles	4.1	Switzerland	2005	478	11	1.13113	0	72.57	NA	NA	0.521379	0	0.363712	0	0.363528	NA	NA
entl01_G	Groundbeetles	4.2	Switzerland	2005	175	11	1.11299	1	68.15	NA	NA	0.103448	0	0.273191	1	0.258164	NA	NA
entl01_G	Groundbeetles	5.1	Switzerland	2005	262	15	1.19364	0	78.23	NA	NA	0.223448	0.4	0.67554	0	0.498451	NA	NA
entl01_G	Groundbeetles	5.2	Switzerland	2005	353	21	1.13699	1	71.46	NA	NA	0.348966	1	0.392949	1	0.337068	NA	NA
entl01_G	Groundbeetles	6.1	Switzerland	2005	360	14	1.16381	0	57.7	NA	NA	0.358621	0.3	0.526752	0	0.0090584	NA	NA
entl01_G	Groundbeetles	6.2	Switzerland	2005	229	16	1.12085	1	72.25	NA	NA	0.177931	0.5	0.312444	1	0.3559	NA	NA
entl01_G	Groundbeetles	7.1	Switzerland	2005	825	17	1.13649	0	82.26	NA	NA	1	0.6	0.390459	0	0.594517	NA	NA
entl01_G	Groundbeetles	7.2	Switzerland	2005	564	15	1.13087	1	83.69	NA	NA	0.64	0.4	0.362432	1	0.628605	NA	NA
entl01_G	Groundbeetles	8.1	Switzerland	2005	176	17	1.15853	0	57.32	NA	NA	0.104828	0.6	0.500391	0	0	NA	NA
entl01_G	Groundbeetles	8.2	Switzerland	2005	129	14	1.14593	1	60.46	NA	NA	0.04	0.3	0.437558	1	0.074851	NA	NA
entl01_G	Groundbeetles	9.1	Switzerland	2005	257	13	1.14984	0	93.6	NA	NA	0.216552	0.2	0.457062	0	0.864839	NA	NA
entl01_G	Groundbeetles	9.2	Switzerland	2005	355	11	1.11888	1	81.54	NA	NA	0.351724	0	0.302583	1	0.577354	NA	NA
entl01_G	Groundbeetles	10.1	Switzerland	2005	101	13	1.13864	0	81.14	NA	NA	0.00137931	0.2	0.401162	0	0.567819	NA	NA
entl01_G	Groundbeetles	10.2	Switzerland	2005	425	14	1.15998	1	85.92	NA	NA	0.448276	0.3	0.507608	1	0.681764	NA	NA
peti01_G	Groundbeetles	1	France	2010	45	7	1.10058	0	46.2	NA	NA	0.0494148	0.1875	0.18009	0	0.32554	NA	NA
peti01_G	Groundbeetles	2	France	2010	105	8	1.07992	1	45.03	NA	NA	0.127438	0.25	0.131054	1	0.306543	NA	NA
peti01_G	Groundbeetles	3	France	2010	128	9	1.05316	0	44.14	NA	NA	0.157347	0.3125	0.067569	0	0.292093	NA	NA
peti01_G	Groundbeetles	4	France	2010	307	18	1.13181	1	46.44	NA	NA	0.390117	0.875	0.254185	1	0.329437	NA	NA
peti01_G	Groundbeetles	5	France	2010	180	15	1.29578	0	29.65	NA	NA	0.224967	0.6875	0.643192	0	0.0568274	NA	NA
peti01_G	Groundbeetles	6	France	2010	243	18	1.20589	1	36.88	NA	NA	0.306892	0.875	0.429924	1	0.174217	NA	NA
peti01_G	Groundbeetles	7	France	2010	100	9	1.35402	0	64.46	NA	NA	0.120936	0.3125	0.781387	0	0.622017	NA	NA
peti01_G	Groundbeetles	8	France	2010	85	17	1.17469	1	44.58	NA	NA	0.10143	0.8125	0.355913	1	0.299237	NA	NA
peti01_G	Groundbeetles	9	France	2010	109	20	1.23622	0	40.85	NA	NA	0.13264	1	0.501899	0	0.238675	NA	NA
peti01_G	Groundbeetles	10	France	2010	66	12	1.29051	1	45.05	NA	NA	0.076723	0.5	0.630708	1	0.306868	NA	NA
peti01_G	Groundbeetles	11	France	2010	34	6	1.23022	0	86.68	NA	NA	0.0351105	0.125	0.487667	0	0.982789	NA	NA
peti01_G	Groundbeetles	12	France	2010	64	7	1.03419	1	87.74	NA	NA	0.0741222	0.1875	0.0225604	1	1	NA	NA
peti01_G	Groundbeetles	13	France	2010	287	10	1.02468	0	62.99	NA	NA	0.364109	0.375	0	0	0.598149	NA	NA
peti01_G	Groundbeetles	14	France	2010	153	5	1.06297	1	68.13	NA	NA	0.189857	0.0625	0.0908414	1	0.681604	NA	NA
peti01_G	Groundbeetles	15	France	2010	71	13	1.25011	0	69.16	NA	NA	0.083225	0.5625	0.534837	0	0.698328	NA	NA
peti01_G	Groundbeetles	16	France	2010	44	7	1.08837	1	86.93	NA	NA	0.0481144	0.1875	0.151123	1	0.986849	NA	NA
peti01_G	Groundbeetles	17	France	2010	73	10	1.18271	0	84.91	NA	NA	0.0858257	0.375	0.37493	0	0.954051	NA	NA
peti01_G	Groundbeetles	18	France	2010	99	5	1.13048	1	85.89	NA	NA	0.119636	0.0625	0.251011	1	0.969963	NA	NA
peti01_G	Groundbeetles	19	France	2010	8	4	1.21059	0	64.25	NA	NA	0.00130039	0	0.441092	0	0.618607	NA	NA
peti01_G	Groundbeetles	20	France	2010	7	5	1.41618	1	68.72	NA	NA	0	0.0625	0.928869	1	0.691184	NA	NA
peti01_G	Groundbeetles	21	France	2010	42	8	1.30848	0	42.77	NA	NA	0.0455137	0.25	0.673325	0	0.269849	NA	NA
peti01_G	Groundbeetles	22	France	2010	60	10	1.32333	1	26.15	NA	NA	0.0689207	0.375	0.708578	1	0	NA	NA
peti01_G	Groundbeetles	23	France	2010	176	11	1.44617	0	54.42	NA	NA	0.219766	0.4375	1	0	0.459003	NA	NA
peti01_G	Groundbeetles	24	France	2010	776	16	1.07947	1	51.48	NA	NA	1	0.75	0.129997	1	0.411268	NA	NA
peti01_G	Groundbeetles	25	France	2010	20	11	1.40318	0	62.88	NA	NA	0.0169051	0.4375	0.898016	0	0.596363	NA	NA
peti01_G	Groundbeetles	26	France	2010	113	13	1.29486	1	68.22	NA	NA	0.137841	0.5625	0.641009	1	0.683065	NA	NA
peti01_G	Groundbeetles	27	France	2010	51	10	1.08585	0	59.05	NA	NA	0.0572172	0.375	0.14513	0	0.534178	NA	NA
peti01_G	Groundbeetles	28	France	2010	68	11	1.31902	1	68.43	NA	NA	0.0793238	0.4375	0.698344	1	0.686475	NA	NA
tschum01_G	Groundbeetles	2	Switzerland	2012	481	21	1.36409	0	71.56	-74	NA	0.240586	0.434783	0.974331	0	0.669853	0.862694	NA
tschum01_G	Groundbeetles	4	Switzerland	2012	1132	34	1.28684	0	89.21	-47	NA	0.694561	1	0.6675	0	0.886152	0.932642	NA
tschum01_G	Groundbeetles	5	Switzerland	2012	702	24	1.20593	0	22.2	-153	NA	0.3947	0.565217	0.346105	0	0.064951	0.658031	NA
tschum01_G	Groundbeetles	6	Switzerland	2012	1570	34	1.27996	0	64.21	-111	NA	1	1	0.640169	0	0.579779	0.766839	NA
tschum01_G	Groundbeetles	9	Switzerland	2012	217	24	1.17102	0	68.45	-136	NA	0.0564854	0.565217	0.207433	0	0.63174	0.702073	NA
tschum01_G	Groundbeetles	10	Switzerland	2012	820	26	1.30976	0	51.03	-33	NA	0.476987	0.652174	0.758551	0	0.41826	0.968912	NA
tschum01_G	Groundbeetles	11	Switzerland	2012	767	26	1.18261	0	80.9	-69	NA	0.440028	0.652174	0.253454	0	0.784314	0.875648	NA
tschum01_G	Groundbeetles	13	Switzerland	2012	884	31	1.33292	0	58.53	-61	NA	0.521618	0.869565	0.850518	0	0.510172	0.896373	NA
tschum01_G	Groundbeetles	14	Switzerland	2012	815	24	1.33985	0	49.51	-185	NA	0.473501	0.565217	0.878044	0	0.399632	0.57513	NA
tschum01_G	Groundbeetles	15	Switzerland	2012	269	24	1.22975	0	52.31	-203	NA	0.0927476	0.565217	0.440692	0	0.433946	0.528497	NA
tschum01_G	Groundbeetles	16	Switzerland	2012	512	30	1.24485	1	60.59	-158	NA	0.262204	0.826087	0.50071	1	0.535417	0.645078	NA
tschum01_G	Groundbeetles	17	Switzerland	2012	746	24	1.14826	1	34.3	-127	NA	0.425384	0.565217	0.11703	1	0.213235	0.725389	NA
tschum01_G	Groundbeetles	18	Switzerland	2012	447	24	1.3611	1	80.81	-244	NA	0.216876	0.565217	0.962449	1	0.783211	0.42228	NA
tschum01_G	Groundbeetles	19	Switzerland	2012	463	20	1.1188	1	48.2	-121	NA	0.228033	0.391304	0	1	0.383578	0.740933	NA
tschum01_G	Groundbeetles	20	Switzerland	2012	375	15	1.34105	1	61.29	-407	NA	0.166667	0.173913	0.882827	1	0.543995	0	NA
tschum01_G	Groundbeetles	21	Switzerland	2012	465	21	1.27731	1	60.09	-76	NA	0.229428	0.434783	0.629635	1	0.529289	0.857513	NA
tschum01_G	Groundbeetles	22	Switzerland	2012	136	11	1.34649	1	68.8	-184	NA	0	0	0.904429	1	0.636029	0.57772	NA
tschum01_G	Groundbeetles	23	Switzerland	2012	619	22	1.1753	1	62.45	-185	NA	0.33682	0.478261	0.224408	1	0.558211	0.57513	NA
tschum01_G	Groundbeetles	24	Switzerland	2012	580	19	1.22248	1	83.13	-329	NA	0.309623	0.347826	0.411833	1	0.811642	0.202073	NA
tschum01_G	Groundbeetles	25	Switzerland	2012	320	17	1.26554	1	98.5	-176	NA	0.128312	0.26087	0.582867	1	1	0.598446	NA
tschum01_G	Groundbeetles	26	Switzerland	2012	471	23	1.23197	1	76.69	-140	NA	0.233612	0.521739	0.449539	1	0.732721	0.69171	NA
tschum01_G	Groundbeetles	27	Switzerland	2012	773	25	1.33873	1	69.46	-21	NA	0.444212	0.608696	0.873615	1	0.644118	1	NA
tschum01_G	Groundbeetles	28	Switzerland	2012	712	23	1.17004	1	54.44	-311	NA	0.401674	0.521739	0.203523	1	0.460049	0.248705	NA
tschum01_G	Groundbeetles	29	Switzerland	2012	656	22	1.37055	1	16.9	-202	NA	0.362622	0.478261	1	1	0	0.531088	NA
tschum01_G	Groundbeetles	30	Switzerland	2012	406	13	1.31243	1	32.31	-368	NA	0.188285	0.0869565	0.769131	1	0.188848	0.101036	NA
DS_32_B	Bees	OSR1	Ireland	2019	23	3	1.07681	11	16.09	-1.02795	15.4906	0.0173333	0.2	0.564041	0.785714	0.1609	0.134393	0.249452
DS_32_B	Bees	OSR10	Ireland	2019	75	4	1.07355	7	8.45	0.486111	20.375	0.0866667	0.4	0.529842	0.5	0.0845	0.253193	0.625445
DS_32_B	Bees	OSR11	Ireland	2019	20	3	1.09384	9	39.77	-0.826651	19.7358	0.0133333	0.2	0.742473	0.642857	0.3977	0.150188	0.576245
DS_32_B	Bees	OSR12	Ireland	2019	65	3	1.03362	8	24.56	-1.35	12.25	0.0733333	0.2	0.111526	0.571429	0.2456	0.109124	0
DS_32_B	Bees	OSR13	Ireland	2019	75	3	1.03184	9	60.6	-2.24444	18.0889	0.0866667	0.2	0.0928709	0.642857	0.606	0.0389416	0.449465
DS_32_B	Bees	OSR14	Ireland	2019	22	3	1.07459	5	55.27	NA	NA	0.016	0.2	0.540729	0.357143	0.5527	NA	NA
DS_32_B	Bees	OSR15	Ireland	2019	13	3	1.08333	14	68.08	-0.805556	22.3333	0.004	0.2	0.632373	1	0.6808	0.151843	0.776194
DS_32_B	Bees	OSR2	Ireland	2019	78	3	1.02813	9	0	3.87963	20.2407	0.0906667	0.2	0.0539675	0.642857	0	0.519463	0.61511
DS_32_B	Bees	OSR3	Ireland	2019	14	3	1.05589	7	59.16	-0.255765	21.5556	0.00533333	0.2	0.344786	0.5	0.5916	0.194982	0.716322
DS_32_B	Bees	OSR4	Ireland	2019	20	4	1.11842	12	100	NA	NA	0.0133333	0.4	1	0.857143	1	NA	NA
DS_32_B	Bees	OSR5	Ireland	2019	22	2	1.04279	11	98.62	-1	18.1667	0.016	0	0.207552	0.785714	0.9862	0.136586	0.455453
DS_32_B	Bees	OSR6	Ireland	2019	82	4	1.0491	NA	52.25	-2.74074	17.0926	0.096	0.4	0.273677	NA	0.5225	0	0.372773
DS_32_B	Bees	OSR7	Ireland	2019	17	3	1.09693	5	58.99	4.87778	16.2778	0.00933333	0.2	0.774804	0.357143	0.5899	0.597782	0.31005
DS_32_B	Bees	OSR8	Ireland	2019	10	2	1.09919	14	38.08	6.27778	20.2222	0	0	0.798518	1	0.3808	0.707632	0.613685
DS_32_B	Bees	OSR9	Ireland	2019	166	5	1.05475	6	37.76	0.493873	15.098	0.208	0.6	0.332902	0.428571	0.3776	0.253802	0.219236
DS_32_B	Bees	SOSR1	Ireland	2019	599	4	1.09595	2	81.37	4.41435	21.3519	0.785333	0.4	0.764594	0.142857	0.8137	0.56142	0.700641
DS_32_B	Bees	SOSR10	Ireland	2019	209	3	1.07452	10	11.48	NA	NA	0.265333	0.2	0.540042	0.714286	0.1148	NA	NA
DS_32_B	Bees	SOSR11	Ireland	2019	142	4	1.07652	10	12.29	NA	NA	0.176	0.4	0.561001	0.714286	0.1229	NA	NA
DS_32_B	Bees	SOSR12	Ireland	2019	568	6	1.07981	5	42.49	NA	NA	0.744	0.8	0.595451	0.357143	0.4249	NA	NA
DS_32_B	Bees	SOSR13	Ireland	2019	343	3	1.02298	5	42.26	NA	NA	0.444	0.2	0	0.357143	0.4226	NA	NA
DS_32_B	Bees	SOSR14	Ireland	2019	629	4	1.05434	5	24.03	NA	NA	0.825333	0.4	0.328619	0.357143	0.2403	NA	NA
DS_32_B	Bees	SOSR15	Ireland	2019	460	4	1.07556	5	8.75	NA	NA	0.6	0.4	0.55098	0.357143	0.0875	NA	NA
DS_32_B	Bees	SOSR3	Ireland	2019	760	7	1.10257	5	23.29	-0.0881963	17.9808	1	1	0.833907	0.357143	0.2329	0.20813	0.441143
DS_32_B	Bees	SOSR4	Ireland	2019	681	4	1.06156	3	38.51	NA	NA	0.894667	0.4	0.404279	0.214286	0.3851	NA	NA
DS_32_B	Bees	SOSR5	Ireland	2019	584	6	1.09077	0	23.33	10.0039	25.2407	0.765333	0.8	0.71031	0	0.2333	1	1
DS_32_B	Bees	SOSR9	Ireland	2019	233	3	1.05326	9	3.43	1.8963	20.1296	0.297333	0.2	0.31732	0.642857	0.0343	0.363842	0.606557
PB_8_B	Bees	EKBAD1	Germany	2013	46	14	1.29524	1	70.97	NA	88	0.360656	0.5	0.887848	1	0.640273	NA	0.818182
PB_8_B	Bees	EKMIT1	Germany	2013	25	14	1.21901	1	83.51	NA	85	0.188525	0.5	0.658607	1	0.795663	NA	0.779221
PB_8_B	Bees	EKMIT2	Germany	2013	124	19	1.26565	1	97.1	NA	85	1	0.692308	0.798868	1	0.964064	NA	0.779221
PB_8_B	Bees	EKMUL1	Germany	2013	43	11	1.22294	1	100	NA	89	0.336066	0.384615	0.670436	1	1	NA	0.831169
PB_8_B	Bees	EKROD1	Germany	2013	21	7	1.31366	1	60.4	NA	78	0.155738	0.230769	0.943241	1	0.509294	NA	0.688312
PB_8_B	Bees	EKROD2	Germany	2013	2	1	1	1	86.54	NA	78	0	0	0	1	0.833209	NA	0.688312
PB_8_B	Bees	EKTEN1	Germany	2013	20	11	1.07901	1	98.42	NA	91	0.147541	0.384615	0.237605	1	0.980421	NA	0.857143
PB_8_B	Bees	EKTEN2	Germany	2013	104	27	1.12274	1	100	NA	91	0.836066	1	0.369107	1	1	NA	0.857143
PB_8_B	Bees	EKWIE1	Germany	2013	17	9	1.29815	1	24.8	NA	83	0.122951	0.307692	0.896602	1	0.0681537	NA	0.753247
PB_8_B	Bees	EOBAD1	Germany	2013	44	20	1.29439	0	56.26	NA	45	0.344262	0.730769	0.885287	0	0.457993	NA	0.25974
PB_8_B	Bees	EOMIT1	Germany	2013	100	21	1.22125	0	90.77	NA	50	0.803279	0.769231	0.665354	0	0.885626	NA	0.324675
PB_8_B	Bees	EOMIT2	Germany	2013	99	27	1.19758	0	91.97	NA	50	0.795082	1	0.594153	0	0.900496	NA	0.324675
PB_8_B	Bees	EOMUL1	Germany	2013	124	20	1.10196	0	78.01	NA	40	1	0.730769	0.306613	0	0.727509	NA	0.194805
PB_8_B	Bees	EOROD1	Germany	2013	25	9	1.25106	0	62.86	NA	43	0.188525	0.307692	0.755006	0	0.539777	NA	0.233766
PB_8_B	Bees	EOROD2	Germany	2013	10	5	1.21359	0	75.38	NA	43	0.0655738	0.153846	0.642297	0	0.694919	NA	0.233766
PB_8_B	Bees	EOTEN1	Germany	2013	71	25	1.2699	0	100	NA	60	0.565574	0.923077	0.811659	0	1	NA	0.454545
PB_8_B	Bees	EOTEN2	Germany	2013	29	13	1.18988	0	100	NA	60	0.221311	0.461538	0.571014	0	1	NA	0.454545
PB_8_B	Bees	EOWIE1	Germany	2013	51	9	1.09542	0	44.82	NA	45	0.401639	0.307692	0.286963	0	0.316233	NA	0.25974
PB_8_B	Bees	WKASC1	Germany	2013	51	15	1.32841	1	76.43	NA	75	0.401639	0.538462	0.987609	1	0.707931	NA	0.649351
PB_8_B	Bees	WKASC2	Germany	2013	44	10	1.28738	1	68.18	NA	100	0.344262	0.346154	0.864204	1	0.6057	NA	0.974026
PB_8_B	Bees	WKBOD1	Germany	2013	43	9	1.18909	1	92.01	NA	80	0.336066	0.307692	0.568632	1	0.900991	NA	0.714286
PB_8_B	Bees	WKBOD2	Germany	2013	40	11	1.09637	1	92.77	NA	80	0.311475	0.384615	0.289803	1	0.910409	NA	0.714286
PB_8_B	Bees	WKETZ1	Germany	2013	50	17	1.29772	1	48.61	NA	80	0.393443	0.615385	0.895308	1	0.363197	NA	0.714286
PB_8_B	Bees	WKETZ2	Germany	2013	53	11	1.23204	1	58.57	NA	80	0.418033	0.384615	0.6978	1	0.486617	NA	0.714286
PB_8_B	Bees	WKLAN1	Germany	2013	43	12	1.2792	1	69.81	NA	80	0.336066	0.423077	0.839617	1	0.625898	NA	0.714286
PB_8_B	Bees	WKREI1	Germany	2013	72	20	1.23396	1	82.76	NA	102	0.57377	0.730769	0.703568	1	0.786369	NA	1
PB_8_B	Bees	WKWAA1	Germany	2013	30	14	1.31973	1	19.3	NA	90	0.229508	0.5	0.961501	1	0	NA	0.844156
PB_8_B	Bees	WOASC1	Germany	2013	102	22	1.23862	0	58.15	NA	40	0.819672	0.807692	0.717592	0	0.481413	NA	0.194805
PB_8_B	Bees	WOASC2	Germany	2013	44	15	1.3208	0	57.62	NA	40	0.344262	0.538462	0.964716	0	0.474845	NA	0.194805
PB_8_B	Bees	WOBOD1	Germany	2013	45	12	1.30278	0	77.59	NA	40	0.352459	0.423077	0.91052	0	0.722305	NA	0.194805
PB_8_B	Bees	WOBOD2	Germany	2013	56	13	1.22203	0	89.26	NA	40	0.442623	0.461538	0.667705	0	0.866914	NA	0.194805
PB_8_B	Bees	WOETZ1	Germany	2013	28	8	1.26439	0	65.63	NA	50	0.213115	0.269231	0.79507	0	0.574102	NA	0.324675
PB_8_B	Bees	WOETZ2	Germany	2013	62	13	1.27041	0	72.16	NA	50	0.491803	0.461538	0.813176	0	0.655019	NA	0.324675
PB_8_B	Bees	WOLAN1	Germany	2013	79	19	1.25152	0	70.43	NA	45	0.631148	0.692308	0.756387	0	0.633581	NA	0.25974
PB_8_B	Bees	WOREI1	Germany	2013	85	19	1.26526	0	97.22	NA	39	0.680328	0.692308	0.797683	0	0.965551	NA	0.181818
PB_8_B	Bees	WOWAA1	Germany	2013	33	8	1.33253	0	27.25	NA	25	0.254098	0.269231	1	0	0.098513	NA	0
Holz01_B	Bees	1010	Germany	2003	3	2	1.06627	1	99.87	NA	NA	0.0107527	0.0625	0.164309	1	0.998547	NA	NA
Holz01_B	Bees	1011	Germany	2003	42	6	1.29188	0	99.56	NA	NA	0.22043	0.3125	0.723701	0	0.995083	NA	NA
Holz01_B	Bees	1020	Germany	2003	63	7	1.1399	1	51.62	NA	NA	0.333333	0.375	0.346881	1	0.459381	NA	NA
Holz01_B	Bees	1021	Germany	2003	187	14	1.23461	0	50.22	NA	NA	1	0.8125	0.581718	0	0.443737	NA	NA
Holz01_B	Bees	1030	Germany	2003	5	3	1.19372	1	95.67	NA	NA	0.0215054	0.125	0.480321	1	0.951615	NA	NA
Holz01_B	Bees	1031	Germany	2003	41	14	1.25247	0	87.24	NA	NA	0.215054	0.8125	0.625979	0	0.857414	NA	NA
Holz01_B	Bees	1040	Germany	2003	39	11	1.27613	1	60.81	NA	NA	0.204301	0.625	0.684653	1	0.562074	NA	NA
Holz01_B	Bees	1041	Germany	2003	132	14	1.13954	0	51.88	NA	NA	0.704301	0.8125	0.34598	0	0.462286	NA	NA
Holz01_B	Bees	1050	Germany	2003	12	7	1.25218	1	72.23	NA	NA	0.0591398	0.375	0.625283	1	0.689686	NA	NA
Holz01_B	Bees	1051	Germany	2003	44	11	1.26639	0	78.98	NA	NA	0.231183	0.625	0.660517	0	0.765113	NA	NA
Holz01_B	Bees	1060	Germany	2003	35	8	1.23329	1	100	NA	NA	0.182796	0.4375	0.578435	1	1	NA	NA
Holz01_B	Bees	1061	Germany	2003	92	14	1.29611	0	95.39	NA	NA	0.489247	0.8125	0.7342	0	0.948486	NA	NA
Holz01_B	Bees	1070	Germany	2003	46	6	1.10139	1	95.38	NA	NA	0.241935	0.3125	0.251403	1	0.948374	NA	NA
Holz01_B	Bees	1071	Germany	2003	179	17	1.18858	0	87.5	NA	NA	0.956989	1	0.467576	0	0.86032	NA	NA
Holz01_B	Bees	2010	Germany	2003	29	5	1.05184	1	53.99	NA	NA	0.150538	0.25	0.128537	1	0.485864	NA	NA
Holz01_B	Bees	2011	Germany	2003	10	3	1.2236	0	67.61	NA	NA	0.0483871	0.125	0.554415	0	0.63806	NA	NA
Holz01_B	Bees	2020	Germany	2003	12	7	1.27803	1	90.25	NA	NA	0.0591398	0.375	0.689375	1	0.891049	NA	NA
Holz01_B	Bees	2021	Germany	2003	113	9	1.0993	0	82.38	NA	NA	0.602151	0.5	0.246204	0	0.803106	NA	NA
Holz01_B	Bees	2030	Germany	2003	6	2	1.00164	1	77.13	NA	NA	0.0268817	0.0625	0.00407138	1	0.744441	NA	NA
Holz01_B	Bees	2031	Germany	2003	61	7	1.03784	0	80.87	NA	NA	0.322581	0.375	0.0938113	0	0.786233	NA	NA
Holz01_B	Bees	2040	Germany	2003	2	1	1	1	80.28	NA	NA	0.00537634	0	0	1	0.77964	NA	NA
Holz01_B	Bees	2041	Germany	2003	80	5	1.02204	0	80.68	NA	NA	0.424731	0.25	0.0546539	0	0.78411	NA	NA
Holz01_B	Bees	2050	Germany	2003	6	2	1.06141	1	92.61	NA	NA	0.0268817	0.0625	0.152259	1	0.917421	NA	NA
Holz01_B	Bees	2051	Germany	2003	119	13	1.18698	0	93.47	NA	NA	0.634409	0.75	0.46361	0	0.927031	NA	NA
Holz01_B	Bees	2060	Germany	2003	20	3	1.06451	1	85.68	NA	NA	0.102151	0.125	0.15996	1	0.839982	NA	NA
Holz01_B	Bees	2061	Germany	2003	23	3	1.03683	0	89.01	NA	NA	0.11828	0.125	0.0913114	0	0.877193	NA	NA
Holz01_B	Bees	2070	Germany	2003	18	6	1.20435	1	87.25	NA	NA	0.0913978	0.3125	0.506691	1	0.857526	NA	NA
Holz01_B	Bees	2071	Germany	2003	80	4	1.1017	0	93.04	NA	NA	0.424731	0.1875	0.252154	0	0.922226	NA	NA
Holz01_B	Bees	3010	Germany	2003	2	2	1.01182	1	86.3	NA	NA	0.00537634	0.0625	0.0293033	1	0.84691	NA	NA
Holz01_B	Bees	3011	Germany	2003	44	7	1.09071	0	88.34	NA	NA	0.231183	0.375	0.224913	0	0.869706	NA	NA
Holz01_B	Bees	3020	Germany	2003	2	2	1.27057	1	77.58	NA	NA	0.00537634	0.0625	0.670867	1	0.749469	NA	NA
Holz01_B	Bees	3021	Germany	2003	89	10	1.22381	0	90.81	NA	NA	0.473118	0.5625	0.55493	0	0.897307	NA	NA
Holz01_B	Bees	3030	Germany	2003	1	1	1	1	42.4	NA	NA	0	0	0	1	0.356353	NA	NA
Holz01_B	Bees	3031	Germany	2003	46	6	1.27748	0	46.21	NA	NA	0.241935	0.3125	0.688	0	0.398927	NA	NA
Holz01_B	Bees	3040	Germany	2003	2	2	1.33414	1	54.47	NA	NA	0.00537634	0.0625	0.828478	1	0.491228	NA	NA
Holz01_B	Bees	3041	Germany	2003	17	7	1.3077	0	52.98	NA	NA	0.0860215	0.375	0.762938	0	0.474578	NA	NA
Holz01_B	Bees	3050	Germany	2003	14	5	1.09993	1	40.88	NA	NA	0.0698925	0.25	0.247764	1	0.339368	NA	NA
Holz01_B	Bees	3051	Germany	2003	13	3	1.07757	0	38.63	NA	NA	0.0645161	0.125	0.192337	0	0.314225	NA	NA
Holz01_B	Bees	3060	Germany	2003	13	4	1.14755	1	16.01	NA	NA	0.0645161	0.1875	0.365848	1	0.0614594	NA	NA
Holz01_B	Bees	3061	Germany	2003	90	12	1.12148	0	16.84	NA	NA	0.478495	0.6875	0.301204	0	0.0707342	NA	NA
Holz01_B	Bees	3070	Germany	2003	8	6	1.40331	1	10.51	NA	NA	0.0376344	0.3125	1	1	0	NA	NA
Holz01_B	Bees	3071	Germany	2003	6	3	1.16809	0	10.51	NA	NA	0.0268817	0.125	0.416762	0	0	NA	NA
Kova02_B	Bees	biobio1	Hungary	2010	3	2	1.18079	1	0	NA	NA	0.333333	0.25	0.476302	1	0	NA	NA
Kova02_B	Bees	biobio10	Hungary	2010	NA	NA	NA	1	5.27	NA	NA	NA	NA	NA	1	0.0600228	NA	NA
Kova02_B	Bees	biobio11	Hungary	2010	NA	NA	NA	0	45.66	NA	NA	NA	NA	NA	0	0.520046	NA	NA
Kova02_B	Bees	biobio12	Hungary	2010	4	3	1.22071	0	52.77	NA	NA	0.5	0.5	0.581499	0	0.601025	NA	NA
Kova02_B	Bees	biobio13	Hungary	2010	NA	NA	NA	1	17.95	NA	NA	NA	NA	NA	1	0.204442	NA	NA
Kova02_B	Bees	biobio14	Hungary	2010	3	3	1.07912	1	37.85	NA	NA	0.333333	0.5	0.208442	1	0.431093	NA	NA
Kova02_B	Bees	biobio15	Hungary	2010	1	1	1	0	87.8	NA	NA	0	0	0	0	1	NA	NA
Kova02_B	Bees	biobio16	Hungary	2010	2	2	1.22504	0	35.26	NA	NA	0.166667	0.25	0.5929	0	0.401595	NA	NA
Kova02_B	Bees	biobio17	Hungary	2010	5	4	1.27326	1	49.51	NA	NA	0.666667	0.75	0.719939	1	0.563895	NA	NA
Kova02_B	Bees	biobio18	Hungary	2010	2	2	1.24327	0	28.11	NA	NA	0.166667	0.25	0.640926	0	0.320159	NA	NA
Kova02_B	Bees	biobio2	Hungary	2010	6	4	1.09999	0	36.74	NA	NA	0.833333	0.75	0.263438	0	0.418451	NA	NA
Kova02_B	Bees	biobio3	Hungary	2010	7	5	1.37956	1	25.32	NA	NA	1	1	1	1	0.288383	NA	NA
Kova02_B	Bees	biobio5	Hungary	2010	3	2	1.07973	1	4.95	NA	NA	0.333333	0.25	0.210054	1	0.0563781	NA	NA
Kova02_B	Bees	biobio6	Hungary	2010	7	5	1.06921	1	38.14	NA	NA	1	1	0.182336	1	0.434396	NA	NA
Kova02_B	Bees	biobio8	Hungary	2010	7	4	1.23517	1	7.69	NA	NA	1	0.75	0.619582	1	0.0875854	NA	NA
Kova02_B	Bees	biobio9	Hungary	2010	5	4	1.32739	1	49.33	NA	NA	0.666667	0.75	0.862541	1	0.561845	NA	NA
Krew01_B	Bees	G01	Germany	2005	50	9	1.18757	NA	98.52	NA	11.2579	0.298701	0.285714	0.485016	NA	1	NA	0.55859
Krew01_B	Bees	G02	Germany	2005	27	9	1.31355	NA	40.21	NA	7.81683	0	0.285714	0.937237	NA	0.231752	NA	0.151585
Krew01_B	Bees	G03	Germany	2005	31	8	1.27491	NA	79.51	NA	13.143	0.0519481	0.142857	0.798547	NA	0.749539	NA	0.781554
Krew01_B	Bees	G04	Germany	2005	49	14	1.33103	NA	27.05	NA	10.9613	0.285714	1	1	NA	0.0583663	NA	0.523503
Krew01_B	Bees	G05	Germany	2005	104	7	1.05245	NA	83.73	NA	6.53523	1	0	0	NA	0.805138	NA	0
Krew01_B	Bees	G06	Germany	2005	89	11	1.15671	NA	60.15	NA	10.4703	0.805195	0.571429	0.374256	NA	0.494466	NA	0.465438
Krew01_B	Bees	G07	Germany	2005	43	12	1.31936	NA	69.93	NA	14.7208	0.207792	0.714286	0.958112	NA	0.62332	NA	0.96818
Krew01_B	Bees	G08	Germany	2005	32	9	1.28859	NA	81.56	NA	12.8215	0.0649351	0.285714	0.847641	NA	0.776548	NA	0.743529
Krew01_B	Bees	G09	Germany	2005	29	9	1.2661	NA	22.62	NA	14.9899	0.025974	0.285714	0.766921	NA	0	NA	1
Potts01_B	Bees	UK1	United Kingdom	2005	4	2	1.00826	NA	16.83	NA	30.6925	0.235294	0.333333	0.0161192	NA	0	NA	0.214938
Potts01_B	Bees	UK10	United Kingdom	2005	6	3	1.25791	NA	100	NA	63.3825	0.352941	0.5	0.503038	NA	1	NA	1
Potts01_B	Bees	UK2	United Kingdom	2005	17	6	1.20644	NA	49.73	NA	29.24	1	1	0.402637	NA	0.395575	NA	0.180055
Potts01_B	Bees	UK3	United Kingdom	2005	0	0	NA	NA	58.31	NA	47.985	0	0	NA	NA	0.498738	NA	0.630223
Potts01_B	Bees	UK4	United Kingdom	2005	4	2	1.51271	NA	59.42	NA	48.4025	0.235294	0.333333	1	NA	0.512084	NA	0.64025
Potts01_B	Bees	UK5	United Kingdom	2005	9	3	1.03932	NA	81.25	NA	26.28	0.529412	0.5	0.076692	NA	0.774558	NA	0.10897
Potts01_B	Bees	UK6	United Kingdom	2005	17	3	1.41564	NA	88.64	NA	48.05	1	0.5	0.810679	NA	0.863412	NA	0.631784
Potts01_B	Bees	UK7	United Kingdom	2005	12	3	1.07029	NA	53.91	NA	21.7425	0.705882	0.5	0.137101	NA	0.445834	NA	0
Potts01_B	Bees	UK8	United Kingdom	2005	8	2	1.03469	NA	89.63	NA	35.1275	0.470588	0.333333	0.067666	NA	0.875316	NA	0.321446
Potts01_B	Bees	UK9	United Kingdom	2005	2	1	1	NA	70.23	NA	33.6775	0.117647	0.166667	0	NA	0.642058	NA	0.286623
Rund01_B	Bees	10C	Sweden	2004	1	1	1	1	100	NA	NA	0	0	0	1	1	NA	NA
Rund01_B	Bees	10O	Sweden	2004	28	7	1.10196	0	99.99	NA	NA	0.214286	0.666667	0.553207	0	0.999863	NA	NA
Rund01_B	Bees	11C	Sweden	2004	14	5	1.16816	1	100	NA	NA	0.103175	0.444444	0.912365	1	1	NA	NA
Rund01_B	Bees	11O	Sweden	2004	52	7	1.13692	0	87.81	NA	NA	0.404762	0.666667	0.742906	0	0.832624	NA	NA
Rund01_B	Bees	21C	Sweden	2004	36	7	1.13615	1	60.01	NA	NA	0.277778	0.666667	0.738687	1	0.450913	NA	NA
Rund01_B	Bees	21O	Sweden	2004	51	8	1.15824	0	90.13	NA	NA	0.396825	0.777778	0.858565	0	0.864479	NA	NA
Rund01_B	Bees	30C	Sweden	2004	44	4	1.07079	1	31.75	NA	NA	0.34127	0.333333	0.384077	1	0.0628862	NA	NA
Rund01_B	Bees	30O	Sweden	2004	34	5	1.06594	0	27.17	NA	NA	0.261905	0.444444	0.357779	0	0	NA	NA
Rund01_B	Bees	3C	Sweden	2004	16	6	1.17719	1	74.77	NA	NA	0.119048	0.555556	0.961362	1	0.653577	NA	NA
Rund01_B	Bees	3O	Sweden	2004	51	10	1.17027	0	91.78	NA	NA	0.396825	1	0.923851	0	0.887134	NA	NA
Rund01_B	Bees	43C	Sweden	2004	15	3	1.17145	1	93.74	NA	NA	0.111111	0.222222	0.930218	1	0.914046	NA	NA
Rund01_B	Bees	43O	Sweden	2004	127	7	1.18431	0	100	NA	NA	1	0.666667	1	0	1	NA	NA
Rund01_B	Bees	50C	Sweden	2004	17	5	1.12605	1	46.58	NA	NA	0.126984	0.444444	0.683907	1	0.266511	NA	NA
Rund01_B	Bees	50O	Sweden	2004	23	6	1.11347	0	53.42	NA	NA	0.174603	0.555556	0.615625	0	0.360428	NA	NA
Rund01_B	Bees	63C	Sweden	2004	9	2	1.15269	1	100	NA	NA	0.0634921	0.111111	0.828473	1	1	NA	NA
Rund01_B	Bees	63O	Sweden	2004	14	2	1.11156	0	99.69	NA	NA	0.103175	0.111111	0.605296	0	0.995744	NA	NA
Rund01_B	Bees	64C	Sweden	2004	5	2	1.00944	1	100	NA	NA	0.031746	0.111111	0.0512125	1	1	NA	NA
Rund01_B	Bees	64O	Sweden	2004	21	8	1.14153	0	78.93	NA	NA	0.15873	0.777778	0.76788	0	0.710696	NA	NA
Rund01_B	Bees	65C	Sweden	2004	2	1	1	1	93.47	NA	NA	0.00793651	0	0	1	0.910339	NA	NA
Rund01_B	Bees	65O	Sweden	2004	64	7	1.07768	0	78.96	NA	NA	0.5	0.666667	0.421475	0	0.711108	NA	NA
Rund01_B	Bees	69C	Sweden	2004	26	7	1.16573	1	54.57	NA	NA	0.198413	0.666667	0.899191	1	0.376219	NA	NA
Rund01_B	Bees	69O	Sweden	2004	36	7	1.15963	0	32.91	NA	NA	0.277778	0.666667	0.866082	0	0.0788137	NA	NA
Rund01_B	Bees	75C	Sweden	2004	26	4	1.05178	1	61.94	NA	NA	0.198413	0.333333	0.280946	1	0.477413	NA	NA
Rund01_B	Bees	75O	Sweden	2004	59	5	1.15306	0	31.23	NA	NA	0.460317	0.444444	0.830464	0	0.0557463	NA	NA
Sutt01_B	Bees	1	Switzerland	2014	49	11	1.18	0	53.78	28.25	6.09	0.241758	0.75	0.476272	0	0.56226	0.79661	0.835874
Sutt01_B	Bees	2	Switzerland	2014	33	11	1.36865	0	64	17.5	3.5925	0.153846	0.75	1	0	0.733077	0.0677966	0.328252
Sutt01_B	Bees	3	Switzerland	2014	19	14	1.30663	0	39.01	23.75	3.5875	0.0769231	1	0.827813	0	0.315394	0.491525	0.327236
Sutt01_B	Bees	4	Switzerland	2014	114	9	1.09692	0	43.93	27.5	3.8625	0.598901	0.583333	0.245593	0	0.397627	0.745763	0.38313
Sutt01_B	Bees	5	Switzerland	2014	43	8	1.35173	0	44.7	24.25	4.25	0.208791	0.5	0.953047	0	0.410496	0.525424	0.46189
Sutt01_B	Bees	6	Switzerland	2014	20	5	1.1807	0	71.84	28.5	4.1825	0.0824176	0.25	0.478198	0	0.864115	0.813559	0.448171
Sutt01_B	Bees	7	Switzerland	2014	14	9	1.33365	0	79.97	25	4.745	0.0494505	0.583333	0.902844	0	1	0.576271	0.5625
Sutt01_B	Bees	8	Switzerland	2014	8	6	1.14979	0	20.14	27	5.825	0.0164835	0.333333	0.392385	0	0	0.711864	0.782012
Sutt01_B	Bees	9	Switzerland	2014	29	6	1.04442	0	65.87	16.5	2.375	0.131868	0.333333	0.099836	0	0.764332	0	0.0807927
Sutt01_B	Bees	10	Switzerland	2014	157	9	1.07641	0	66.53	31.25	5.37	0.835165	0.583333	0.188655	0	0.775364	1	0.689533
Sutt01_B	Bees	11	Switzerland	2014	15	6	1.20976	0	60.07	18.75	1.9775	0.0549451	0.333333	0.55888	0	0.667391	0.152542	0
Sutt01_B	Bees	12	Switzerland	2014	187	10	1.10873	0	47.59	29	5.5375	1	0.666667	0.278404	0	0.4588	0.847458	0.723577
Sutt01_B	Bees	13	Switzerland	2014	57	12	1.23923	1	36.21	22.5	2.725	0.285714	0.833333	0.640711	1	0.268594	0.40678	0.151931
Sutt01_B	Bees	14	Switzerland	2014	5	3	1.3188	1	60.44	23	3.5825	0	0.0833333	0.861619	1	0.673575	0.440678	0.32622
Sutt01_B	Bees	15	Switzerland	2014	7	7	1.24283	1	65.37	25.25	4.015	0.010989	0.416667	0.650689	1	0.755975	0.59322	0.414126
Sutt01_B	Bees	16	Switzerland	2014	96	2	1.00846	1	75.32	23	6.8975	0.5	0	0	1	0.92228	0.440678	1
Sutt01_B	Bees	17	Switzerland	2014	10	4	1.23212	1	58.27	22.25	6.525	0.0274725	0.166667	0.620951	1	0.637306	0.389831	0.924289
Sutt01_B	Bees	18	Switzerland	2014	9	8	1.17682	1	67.17	20.5	3.49	0.021978	0.5	0.467444	1	0.786061	0.271186	0.307419
